# Supplementary material for: CEBPD may function as a molecular indicator of fibrotic severity and negative regulator of fibrosis in uterine leiomyoma through regulating EMT progression
Source: Front Pharmacol. 2026 May 19;17:1839523. doi: 10.3389/fphar.2026.1839523 (PMC13226546; doi:10.3389/fphar.2026.1839523)
Supplement: Supplementary file 3 [file Supplementaryfile4.xlsx]

## Sheet: Sheet1
Tag	logFC	AveExpr	t	P.Value	adj.P.Val	B
IGSF3	1.89468	7.63889	11.7151	1.72018e-16	1.16241e-12	27.1109
KIF5C	1.95991	7.05306	11.3372	6.14412e-16	2.76792e-12	25.8909
NAV2	1.41615	9.15907	11.1924	1.00567e-15	3.39791e-12	25.4181
IL6R	-0.855607	5.84509	-11.0232	1.79404e-15	4.8493e-12	24.8622
GPM6A	-2.46674	8.00713	-10.7066	5.35137e-15	1.17973e-11	23.8115
LRP5	-0.753559	8.19389	-10.6684	6.1103e-15	1.17973e-11	23.6839
DKK2	2.40323	6.35778	10.5615	8.86566e-15	1.49774e-11	23.3256
CAPN6	2.19754	7.1737	10.371	1.7269e-14	2.59323e-11	22.6835
IL17B	2.43295	7.02981	10.0579	5.21382e-14	7.04647e-11	21.6181
BCAN	0.650156	6.79698	9.54306	3.28466e-13	3.87851e-10	19.8407
F10	-0.910552	6.595	-9.52993	3.44374e-13	3.87851e-10	19.795
CDH2	1.41362	8.13083	9.48423	4.06079e-13	4.22166e-10	19.6357
RAD51B	1.30799	6.21676	9.46034	4.42647e-13	4.27312e-10	19.5524
GATA2	-0.719352	7.70685	-9.37787	5.96413e-13	5.37368e-10	19.2641
ABCA8	-3.08979	8.20333	-9.2747	8.66838e-13	7.32207e-10	18.9024
DCX	3.48797	6.40963	9.2298	1.02037e-12	8.11191e-10	18.7447
IRF2	-0.699972	8.54111	-9.20209	1.12848e-12	8.47301e-10	18.6472
CCR10	-0.779448	6.41259	-9.16101	1.31038e-12	9.32096e-10	18.5026
TENC1	-0.742979	9.79741	-9.14224	1.40307e-12	9.48122e-10	18.4365
SAV1	-0.695338	9.16222	-9.11848	1.52994e-12	9.84624e-10	18.3527
TMEM246	-0.935228	7.58185	-9.06182	1.88111e-12	1.1556e-09	18.1527
VAMP2	-0.807375	9.21012	-8.94696	2.86231e-12	1.62833e-09	17.7464
GRAMD3	-1.15839	8.8913	-8.88976	3.52923e-12	1.76657e-09	17.5436
NRN1	-1.31073	8.71111	-8.87231	3.76242e-12	1.81041e-09	17.4816
JUP /// KRT17	1.31381	6.84704	8.85474	4.01275e-12	1.81041e-09	17.4192
ABLIM3	-1.14826	7.55426	-8.85434	4.01866e-12	1.81041e-09	17.4178
NPDC1	-0.768759	10.0869	-8.81974	4.56263e-12	1.96109e-09	17.2948
PCNA	0.796566	9.70981	8.81496	4.64334e-12	1.96109e-09	17.2779
MAN2B2	-0.712041	8.72759	-8.80469	4.8218e-12	1.97475e-09	17.2413
NUDT11	0.917338	8.30056	8.64695	8.61359e-12	3.4239e-09	16.6793
INPP1	-0.589159	9.55	-8.52081	1.37183e-11	4.879e-09	16.2283
PPL	-1.49749	7.47741	-8.48387	1.57243e-11	5.33085e-09	16.0961
GRIA2	2.88183	7.67315	8.48296	1.57776e-11	5.33085e-09	16.0928
SYT11	0.819759	8.43176	8.46395	1.69264e-11	5.57952e-09	16.0247
ALDH1A1	-2.25766	9.60444	-8.45066	1.77794e-11	5.63128e-09	15.977
NPR1	-0.720531	8.10435	-8.42713	1.93965e-11	5.91038e-09	15.8926
LGALS3	-0.859862	12.3478	-8.42322	1.96794e-11	5.91038e-09	15.8786
ITM2C	1.1892	10.7006	8.40212	2.12779e-11	6.25154e-09	15.8029
GPSM2	1.05719	7.87685	8.38767	2.24476e-11	6.45488e-09	15.751
PPFIA4	0.842993	5.80648	8.38096	2.30118e-11	6.47927e-09	15.727
SHOX2	1.36274	5.81722	8.338	2.69832e-11	7.44241e-09	15.5726
EFNB3	0.867531	7.9787	8.30866	3.00837e-11	8.13163e-09	15.4672
ADH1B	-2.28839	8.13895	-8.273	3.43387e-11	8.8727e-09	15.3389
FBXO16 /// ZNF395	-0.687862	8.31741	-8.2712	3.45695e-11	8.8727e-09	15.3324
RNASE4	-0.94389	9.5987	-8.26945	3.47949e-11	8.8727e-09	15.3261
WBP2	-0.765448	9.33907	-8.25502	3.67083e-11	9.18726e-09	15.2742
PDGFC	0.819503	11.9263	8.21783	4.21455e-11	1.01714e-08	15.1403
ALDH2	-0.613697	10.7828	-8.17929	4.86329e-11	1.11578e-08	15.0015
SYBU	-1.40392	7.61556	-8.1791	4.86671e-11	1.11578e-08	15.0008
TYMS	1.08108	6.91722	8.17887	4.87095e-11	1.11578e-08	15
TLR3	-0.956786	6.60463	-8.16913	5.05056e-11	1.13764e-08	14.9648
CEMIP	2.64291	7.25426	8.15429	5.33706e-11	1.18247e-08	14.9113
COL5A2	1.33297	10.7519	8.13543	5.72479e-11	1.24791e-08	14.8433
CBX8	0.591393	6.79	8.10734	6.35545e-11	1.36339e-08	14.742
NPTX2	2.10433	7.1363	8.06292	7.49808e-11	1.58338e-08	14.5817
PLBD1	-1.01863	8.86944	-8.05287	7.78397e-11	1.60763e-08	14.5454
TMSB15A /// TMSB15B	1.42803	8.47009	8.03881	8.20237e-11	1.65455e-08	14.4946
NAP1L2	-1.27448	7.89444	-8.03429	8.34177e-11	1.65793e-08	14.4782
SERINC5	0.946966	9.72944	8.01038	9.11867e-11	1.76313e-08	14.3919
EPB41L2	-0.790517	8.69954	-8.00999	9.13202e-11	1.76313e-08	14.3905
PLAT	-1.18317	10.9374	-8.00004	9.47704e-11	1.80397e-08	14.3545
CRHBP	-1.42611	5.77907	-7.97737	1.03124e-10	1.93572e-08	14.2726
SNCA	-0.892955	8.40625	-7.97185	1.0527e-10	1.94893e-08	14.2526
SULT1A1	-0.730821	8.85028	-7.96227	1.09096e-10	1.97684e-08	14.218
LINC00341 /// SYNE3	-1.39396	8.41741	-7.9342	1.21138e-10	2.15418e-08	14.1164
THSD4	0.871255	6.6237	7.89875	1.38266e-10	2.39572e-08	13.9881
TPSB2	-2.43583	9.45333	-7.85615	1.62094e-10	2.71948e-08	13.8339
POPDC2	1.81221	7.75278	7.78821	2.08916e-10	3.40181e-08	13.5878
TNFSF4	0.785076	6.32519	7.77827	2.16822e-10	3.48851e-08	13.5517
MEST	1.96683	9.78574	7.77194	2.22011e-10	3.5012e-08	13.5288
KLF4	-1.7329	9.04963	-7.77101	2.22792e-10	3.5012e-08	13.5254
ANXA1	-1.02428	11.1741	-7.7338	2.56037e-10	3.9774e-08	13.3905
PIK3R1	0.955269	9.92352	7.72202	2.67563e-10	3.99309e-08	13.3478
FAM20B	-0.609241	8.66019	-7.7202	2.69393e-10	3.99309e-08	13.3411
LTBP3	-0.587062	10.7641	-7.72009	2.69498e-10	3.99309e-08	13.3408
ZNF365	1.26145	5.33056	7.71787	2.71746e-10	3.99309e-08	13.3327
KCNJ4	0.688634	5.49278	7.7178	2.71819e-10	3.99309e-08	13.3324
RGS13	-1.80661	5.50981	-7.70226	2.88079e-10	4.18644e-08	13.2761
HOPX	1.75046	10.6307	7.68884	3.02903e-10	4.35504e-08	13.2274
RARRES3	-0.912483	8.47204	-7.64971	3.50653e-10	4.9885e-08	13.0854
ADIRF	-1.48072	10.75	-7.64467	3.57326e-10	5.03049e-08	13.0671
PART1	1.2849	6.34049	7.62719	3.81487e-10	5.26704e-08	13.0036
TPSAB1 /// TPSB2	-2.12288	9.42046	-7.62053	3.91114e-10	5.3393e-08	12.9795
TPSAB1	-1.82605	8.6013	-7.60876	4.08733e-10	5.52403e-08	12.9367
TDO2	2.86832	6.12241	7.58255	4.5087e-10	6.03317e-08	12.8415
EGFL6	2.49941	7.51093	7.57835	4.58008e-10	6.0686e-08	12.8263
MAFB	1.33524	9.98093	7.56776	4.76526e-10	6.25267e-08	12.7878
HSD17B6	1.44725	9.67657	7.53409	5.40569e-10	6.82785e-08	12.6655
SLC46A3	0.73451	8.13074	7.51853	5.72992e-10	7.03998e-08	12.609
COL4A1	1.03875	12.0394	7.50709	5.98084e-10	7.28208e-08	12.5674
HOXC6	-2.10079	7.725	-7.49777	6.19339e-10	7.44542e-08	12.5335
BAX	0.766614	7.8075	7.48732	6.44058e-10	7.63547e-08	12.4956
COL3A1	0.817641	13.2013	7.48378	6.52657e-10	7.67014e-08	12.4827
FAM46A	-0.983752	9.78111	-7.46887	6.90144e-10	7.97205e-08	12.4285
TNXA /// TNXB	-1.08096	9.67004	-7.45706	7.21387e-10	8.19289e-08	12.3856
AIM1	-1.00619	7.37796	-7.39764	9.01295e-10	1.00669e-07	12.1696
APBA2	0.642945	7.03231	7.37673	9.74776e-10	1.05393e-07	12.0935
TFAP2C	1.49848	7.05426	7.36432	1.02119e-09	1.08673e-07	12.0484
MBP	-0.635149	6.47043	-7.34233	1.10896e-09	1.1709e-07	11.9684
CPA3	-2.17788	9.02	-7.3382	1.12627e-09	1.17997e-07	11.9534
APOL3	-0.973338	8.93352	-7.31483	1.22941e-09	1.26835e-07	11.8684
PDE2A	-1.06757	9.35093	-7.28319	1.38422e-09	1.39261e-07	11.7533
ZMAT3	1.08491	9.09296	7.28114	1.3949e-09	1.39261e-07	11.7459
FAM63B	-0.731563	7.23821	-7.27866	1.40793e-09	1.39261e-07	11.7368
SCN7A	-1.03044	5.04019	-7.27796	1.41167e-09	1.39261e-07	11.7343
DPT	-2.14032	8.66796	-7.26244	1.49628e-09	1.45484e-07	11.6778
AMOTL2	-0.969986	10.3185	-7.21912	1.76017e-09	1.68714e-07	11.5202
CYR61	-1.50533	12.141	-7.21714	1.77332e-09	1.68778e-07	11.513
ADAM12	1.50681	6.30269	7.18313	2.01453e-09	1.87768e-07	11.3893
PDCD4-AS1	0.600552	6.30148	7.15947	2.20153e-09	2.02406e-07	11.3032
PLA2G16	-0.963531	9.03185	-7.14899	2.28978e-09	2.07283e-07	11.2651
CD302 /// LY75 /// LY75-CD302	-0.662083	10.528	-7.14773	2.30059e-09	2.07283e-07	11.2605
ABLIM1	-0.947476	8.96963	-7.14423	2.33105e-09	2.08637e-07	11.2477
TRPS1	0.964897	8.87981	7.12923	2.46593e-09	2.19257e-07	11.1932
HTATIP2	-0.822552	6.60907	-7.10149	2.73633e-09	2.3859e-07	11.0923
PRR5L	-0.618814	7.12593	-7.06643	3.12082e-09	2.62768e-07	10.9647
DDB2	0.719724	8.95148	7.05808	3.22007e-09	2.65953e-07	10.9344
JUND	-0.956009	10.089	-7.05782	3.22325e-09	2.65953e-07	10.9334
TRPC6	0.910676	5.94333	7.05749	3.22725e-09	2.65953e-07	10.9322
CD34	-0.794386	9.32981	-7.0458	3.37193e-09	2.76192e-07	10.8897
CBX7	-0.962938	10.7783	-7.03163	3.55599e-09	2.89513e-07	10.8381
LOXL2	0.586414	7.16241	7.02894	3.59194e-09	2.90689e-07	10.8284
RP11-395B7.7	-0.712621	7.9887	-7.02599	3.63203e-09	2.92162e-07	10.8176
MFAP2	1.38483	10.2263	7.02442	3.65338e-09	2.92162e-07	10.8119
MAPK10	-0.773221	8.05565	-7.00983	3.85884e-09	3.01458e-07	10.7588
TFPI	-0.891732	6.46633	-6.99793	4.03495e-09	3.13405e-07	10.7156
ITIH3	-0.891338	6.09148	-6.98423	4.24776e-09	3.26185e-07	10.6657
C9orf3	0.651586	10.4841	6.97791	4.34967e-09	3.32123e-07	10.6427
C2CD2	-0.623848	8.72463	-6.97341	4.4237e-09	3.35878e-07	10.6263
LOC101929857 /// SLX1A-SULT1A3 /// SLX1B-SULT1A4 /// SULT1A3 /// SULT1A4	-0.632462	9.26806	-6.96289	4.60167e-09	3.45508e-07	10.5881
BHMT2	-1.01986	7.2637	-6.94122	4.99118e-09	3.72684e-07	10.5093
PXDN	0.850807	10.3827	6.93276	5.15206e-09	3.82583e-07	10.4785
RGS2	-1.08793	12.2443	-6.93091	5.18796e-09	3.83144e-07	10.4718
GPC4	-0.867669	7.51037	-6.92109	5.38251e-09	3.93214e-07	10.4361
CDH11	1.00164	10.2115	6.90827	5.64739e-09	4.10347e-07	10.3895
DPYSL4	0.612087	6.44809	6.86368	6.67511e-09	4.79862e-07	10.2274
PCYOX1	-0.964248	7.87704	-6.86071	6.74962e-09	4.81053e-07	10.2166
C8orf44-SGK3 /// SGK3	-0.881669	6.09389	-6.86019	6.76286e-09	4.81053e-07	10.2147
BCL11A	0.853379	6.6237	6.84335	7.20356e-09	5.04436e-07	10.1535
KCNAB3	0.641228	6.98204	6.83855	7.3342e-09	5.08993e-07	10.1361
COL4A2	0.970869	12.0724	6.8382	7.34397e-09	5.08993e-07	10.1348
KLF2	-1.18956	11.612	-6.82246	7.79019e-09	5.37165e-07	10.0776
ABCA6	-0.92971	5.03889	-6.81894	7.89358e-09	5.38606e-07	10.0648
APOD	-1.68843	11.1831	-6.81769	7.93064e-09	5.38606e-07	10.0602
SPCS3	0.696	9.12222	6.81621	7.97485e-09	5.389e-07	10.0549
EDNRB	-1.31841	7.83204	-6.80059	8.45547e-09	5.62935e-07	9.99811
CRMP1	1.09003	9.46981	6.79505	8.63294e-09	5.69143e-07	9.97797
FBN2	0.982621	6.2813	6.78844	8.84917e-09	5.78248e-07	9.95399
SPINK5	0.649255	6.55093	6.78553	8.94627e-09	5.78511e-07	9.94341
ACTC1	1.86739	9.72074	6.77491	9.30963e-09	5.99141e-07	9.9048
COPG2IT1	1.45241	7.63	6.76896	9.51925e-09	6.07679e-07	9.88322
MFSD6	-0.600372	5.17722	-6.76734	9.57718e-09	6.07679e-07	9.87733
BCAM	-0.704972	9.6138	-6.75829	9.9074e-09	6.25694e-07	9.84447
FAM110D	-0.807145	7.59667	-6.72856	1.10744e-08	6.92922e-07	9.7365
KLK8	0.653034	6.4413	6.71575	1.1619e-08	7.2336e-07	9.68997
OMD	-1.37264	7.59176	-6.71462	1.1668e-08	7.2336e-07	9.68589
GSTM5	-1.27017	8.60093	-6.70709	1.20019e-08	7.37301e-07	9.65853
CST3	-0.661917	12.2191	-6.7048	1.2105e-08	7.40268e-07	9.65024
COL11A1	1.1309	5.72667	6.67115	1.37304e-08	8.28421e-07	9.5281
FAM149A	-0.695972	6.4063	-6.6437	1.52161e-08	9.09937e-07	9.42851
SERPINF1	-1.20753	11.5589	-6.63498	1.57212e-08	9.27823e-07	9.39686
SLC24A3	1.12939	11.2903	6.62972	1.60332e-08	9.42127e-07	9.37781
PSD	1.19557	6.35833	6.61813	1.67443e-08	9.7543e-07	9.33575
MEOX2	-0.9026	5.30713	-6.60873	1.73431e-08	1.00597e-06	9.30169
MSX1	-1.38277	9.165	-6.59174	1.84812e-08	1.04947e-06	9.24009
TUBB2B	1.88146	6.56519	6.58829	1.87216e-08	1.05426e-06	9.22756
ENAH	0.662372	10.8415	6.57547	1.9641e-08	1.09689e-06	9.1811
RAI2	-0.830317	9.50111	-6.57257	1.98555e-08	1.09978e-06	9.17057
VEGFB	-0.617972	8.98907	-6.56961	2.00763e-08	1.10747e-06	9.15986
FDXR	0.88611	7.44093	6.56178	2.06724e-08	1.13113e-06	9.1315
NR3C2	-1.16021	8.40907	-6.54396	2.2097e-08	1.2042e-06	9.06691
ASPA	-1.32037	6.13389	-6.52353	2.38506e-08	1.28936e-06	8.99291
LIFR	-1.30855	6.61074	-6.51959	2.42043e-08	1.30126e-06	8.97864
HOXA5	-0.966703	8.29556	-6.51894	2.42633e-08	1.30126e-06	8.97629
MS4A2	-0.660772	5.26426	-6.51334	2.47762e-08	1.31856e-06	8.95602
CDH3	1.33432	9.36222	6.51106	2.49887e-08	1.3244e-06	8.94774
SRPX	-1.11887	10.1641	-6.49872	2.61674e-08	1.37113e-06	8.90308
SDC1	0.921676	6.18843	6.49296	2.67371e-08	1.39518e-06	8.88221
GOLM1	0.98651	8.90741	6.48868	2.71681e-08	1.41222e-06	8.86672
ECHDC3	-0.713228	8.04463	-6.46921	2.92177e-08	1.50716e-06	8.79625
C1R	-1.07537	10.5011	-6.46529	2.96479e-08	1.52354e-06	8.78208
CSF2RB	-1.02903	7.68463	-6.46215	2.99978e-08	1.53568e-06	8.77071
PLP1	2.71087	8.28296	6.44424	3.20726e-08	1.62955e-06	8.70592
APOE	1.06233	8.46722	6.43281	3.34715e-08	1.68794e-06	8.66456
FHL5	-1.20596	6.39444	-6.42537	3.44141e-08	1.72902e-06	8.63765
RPH3AL	-0.700897	6.50241	-6.41767	3.54165e-08	1.77018e-06	8.60984
C1S	-1.13857	11.6519	-6.40937	3.65311e-08	1.80849e-06	8.57982
GNG11	-0.633241	11.4341	-6.39838	3.80599e-08	1.8773e-06	8.54011
KCNG1	1.00903	7.27611	6.39323	3.87983e-08	1.89985e-06	8.52149
ATP8B4	1.76488	7.67259	6.3838	4.01879e-08	1.96079e-06	8.48741
SKAP2	-0.769759	6.94389	-6.37038	4.22509e-08	2.03936e-06	8.43891
CD97	0.902262	10.6519	6.36851	4.25471e-08	2.04635e-06	8.43215
FAM189A2	-0.705724	7.675	-6.36572	4.29917e-08	2.0604e-06	8.42208
CDC42BPB	-0.642634	9.87352	-6.35801	4.42451e-08	2.11298e-06	8.39425
CADM1	1.05097	8.09759	6.34107	4.71303e-08	2.23497e-06	8.33306
HMGB3	0.91669	8.1037	6.33971	4.737e-08	2.23526e-06	8.32815
PCBP3	0.675007	7.4463	6.33916	4.74672e-08	2.23526e-06	8.32616
CRABP2	1.81299	10.7056	6.33661	4.79193e-08	2.24871e-06	8.31698
CLMN	-0.592303	6.20389	-6.33243	4.86718e-08	2.27612e-06	8.30189
ZFPM2	-1.31901	9.98556	-6.32483	5.00707e-08	2.32545e-06	8.27445
NETO2	1.08894	6.49	6.32156	5.06855e-08	2.33636e-06	8.26263
SUGCT	1.06392	6.08704	6.32082	5.08242e-08	2.33636e-06	8.25998
C12orf5	0.763752	7.55704	6.28311	5.84889e-08	2.63492e-06	8.12395
KIT	-1.04858	8.27593	-6.27999	5.9174e-08	2.64814e-06	8.11268
CPVL	-0.908483	7.98389	-6.2699	6.14386e-08	2.69778e-06	8.07631
EDNRA	1.01766	9.31401	6.26661	6.21966e-08	2.72035e-06	8.06444
ANG	-0.673283	7.80278	-6.2588	6.40317e-08	2.77368e-06	8.03628
CITED2	-1.2294	10.7358	-6.25676	6.45179e-08	2.78581e-06	8.02896
PDGFRL	-1.25495	8.05556	-6.2467	6.69795e-08	2.87613e-06	7.9927
TRANK1	-0.609048	7.42148	-6.24648	6.70352e-08	2.87613e-06	7.9919
CD74	-0.752841	13.0587	-6.24114	6.83809e-08	2.91536e-06	7.97265
HLA-DMA	-0.925793	9.50519	-6.23462	7.00607e-08	2.97758e-06	7.94916
KLK7	1.07157	6.36093	6.21796	7.45383e-08	3.11283e-06	7.88918
SATB2	0.791455	5.84676	6.21765	7.46251e-08	3.11283e-06	7.88805
CYP39A1	-0.673903	5.74111	-6.19701	8.05789e-08	3.31305e-06	7.81374
SASH1	-0.604441	9.71241	-6.17701	8.67945e-08	3.55463e-06	7.74181
COL9A2	0.768179	6.93426	6.16106	9.20958e-08	3.74503e-06	7.68443
RP11-119F7.5	0.830441	6.45722	6.16054	9.22748e-08	3.74503e-06	7.68255
STMN2	1.21086	5.22593	6.14907	9.62887e-08	3.86155e-06	7.64133
CCKBR	1.21102	5.64204	6.13887	1.00005e-07	3.98693e-06	7.60468
RGS5	1.01958	11.746	6.13457	1.01615e-07	4.03921e-06	7.58922
FXYD1	-0.665586	10.7994	-6.13129	1.0286e-07	4.07669e-06	7.57744
ATF3	-2.23331	9.79537	-6.12557	1.05069e-07	4.13998e-06	7.55687
PHYHIP	-0.600469	7.73407	-6.1246	1.05448e-07	4.14281e-06	7.55339
TMEM132A	0.781848	7.92852	6.11838	1.0791e-07	4.20814e-06	7.53105
CKAP2	0.788138	7.80074	6.11804	1.08045e-07	4.20814e-06	7.52985
SLC35G2	-0.712841	7.92722	-6.10529	1.13282e-07	4.37001e-06	7.48404
SEMA5A	0.949869	8.70769	6.10479	1.13494e-07	4.37001e-06	7.48223
SERPINB1	-0.790152	8.10574	-6.104	1.13826e-07	4.37032e-06	7.47941
ASTN2	0.652855	6.57759	6.09037	1.19729e-07	4.54533e-06	7.43048
DEPTOR	-1.12585	9.35222	-6.08904	1.20322e-07	4.55505e-06	7.4257
MMP14	0.93169	8.84815	6.07167	1.28325e-07	4.83096e-06	7.36339
ANO1	1.37611	9.25778	6.06948	1.29374e-07	4.85691e-06	7.35551
ADD3	-0.637597	9.31671	-6.06807	1.30048e-07	4.86868e-06	7.35049
ENPP4	-0.878697	6.74009	-6.05853	1.34732e-07	5.03011e-06	7.31625
FAM131B	0.745379	7.2937	6.05203	1.38018e-07	5.1386e-06	7.29294
NNAT	0.600676	7.17981	6.03944	1.44605e-07	5.33971e-06	7.24783
EGR1	-1.48582	10.6507	-6.0156	1.57952e-07	5.7695e-06	7.16243
PPP1R15A	-1.0042	9.07509	-6.00839	1.62228e-07	5.90972e-06	7.13659
LY75	-1.12742	5.93667	-5.98972	1.73829e-07	6.23158e-06	7.06978
CCND1	0.851166	8.56509	5.96799	1.88382e-07	6.64746e-06	6.99202
SAMD9	-0.589586	6.47463	-5.9639	1.91249e-07	6.73105e-06	6.97741
KCNS3	0.899159	7.01352	5.95785	1.95573e-07	6.86538e-06	6.95579
ACSS3	-0.687862	7.21741	-5.94544	2.04756e-07	7.13215e-06	6.91142
NR3C1	-0.664452	9.82394	-5.93926	2.09489e-07	7.22915e-06	6.88932
PCP4	2.11757	11.0152	5.93901	2.0968e-07	7.22915e-06	6.88843
TRIP13	0.604993	6.7663	5.93525	2.1261e-07	7.27935e-06	6.87502
NREP	1.26606	9.88648	5.93496	2.12842e-07	7.27935e-06	6.87396
FCER1A	-1.1924	7.08796	-5.93439	2.13291e-07	7.27935e-06	6.87193
PPARG	-0.591255	7.25593	-5.92825	2.18186e-07	7.37196e-06	6.84998
SP110	-0.593955	8.21968	-5.92595	2.20044e-07	7.40674e-06	6.84178
ARHGEF6	-0.620028	8.68778	-5.92562	2.20311e-07	7.40674e-06	6.84061
PLA2G4A	-1.07702	8.5	-5.90878	2.34442e-07	7.74692e-06	6.7805
TFF3	-0.837462	7.98815	-5.87909	2.61592e-07	8.56034e-06	6.67456
PYCR1	0.5968	7.7063	5.87679	2.63823e-07	8.5733e-06	6.66635
ETS2	-0.609152	9.90954	-5.86126	2.79366e-07	8.97831e-06	6.61102
RBP1	-1.41519	10.1924	-5.85228	2.88772e-07	9.1614e-06	6.57901
LEPRE1	0.671572	8.64574	5.84569	2.95874e-07	9.32106e-06	6.55553
NAT1	-0.739324	7.38944	-5.83041	3.13005e-07	9.81499e-06	6.50113
SMS	0.668924	10.148	5.81707	3.28759e-07	1.02215e-05	6.45367
SOX17	-1.09732	8.2437	-5.81012	3.37286e-07	1.04074e-05	6.42892
CCL14 /// CCL15-CCL14	-1.2719	11.2743	-5.8027	3.46616e-07	1.06225e-05	6.40255
SULF1	1.36112	10.3505	5.7652	3.97879e-07	1.17858e-05	6.26928
MMP11	2.43819	8.69	5.75636	4.11013e-07	1.20757e-05	6.23791
RERGL	-1.53124	7.43833	-5.74616	4.26705e-07	1.2402e-05	6.20171
MAGED4 /// MAGED4B /// SNORA11D /// SNORA11E	0.706855	9.13759	5.74317	4.31426e-07	1.25019e-05	6.19108
HLA-DQB1 /// HLA-DRB1 /// HLA-DRB4 /// HLA-DRB5 /// LOC100996809 /// LOC101060835	-0.833834	12.285	-5.73195	4.49561e-07	1.28998e-05	6.15131
SLC6A16	-0.588124	6.58944	-5.72966	4.5336e-07	1.29538e-05	6.14318
IVNS1ABP	0.699057	9.04858	5.71331	4.81393e-07	1.36395e-05	6.08523
MPHOSPH8	-0.611738	9.13093	-5.71192	4.83862e-07	1.36807e-05	6.08029
TNFRSF1B	-0.625117	8.17611	-5.70685	4.9295e-07	1.38796e-05	6.06232
RASIP1	-0.691834	9.04074	-5.69838	5.08489e-07	1.42874e-05	6.03234
GSTM3	1.20839	10.6819	5.68025	5.43446e-07	1.51749e-05	5.96814
EHD3	0.895021	8.18574	5.67714	5.49664e-07	1.53047e-05	5.95715
FMO2	-0.878566	6.20222	-5.6747	5.5461e-07	1.53913e-05	5.9485
TUBA4A	-0.75691	8.64889	-5.66614	5.72279e-07	1.57467e-05	5.91822
KLF11	-0.657807	9.28167	-5.66512	5.74408e-07	1.57467e-05	5.91463
AF070581	1.15743	5.60481	5.6562	5.93496e-07	1.6237e-05	5.88307
ADRB2	-0.791655	7.40315	-5.65487	5.96389e-07	1.62832e-05	5.87837
RASSF9	-0.739807	6.2037	-5.65271	6.01123e-07	1.63794e-05	5.87074
PLCE1	-0.634589	6.3092	-5.6492	6.08891e-07	1.6545e-05	5.85834
SOX4	0.921636	8.93041	5.64554	6.17101e-07	1.66802e-05	5.84541
LRP12	0.866303	6.9713	5.64202	6.25103e-07	1.68628e-05	5.83297
NFIB	-0.640938	9.25884	-5.64011	6.29494e-07	1.69137e-05	5.82622
GSAP	-0.925869	6.55343	-5.63222	6.4794e-07	1.73322e-05	5.79833
LAMB1	0.725724	9.91926	5.6129	6.95368e-07	1.84273e-05	5.73014
LEPR /// LEPROT	-0.781713	7.82589	-5.61075	7.00846e-07	1.85361e-05	5.72257
NDRG1	-0.669876	10.9281	-5.60983	7.03204e-07	1.85621e-05	5.71932
JUN	-0.870438	9.72616	-5.60853	7.06559e-07	1.85781e-05	5.71473
IGFBP6	-1.3379	9.9937	-5.60526	7.15066e-07	1.86566e-05	5.70318
KIAA0101	1.01583	6.39546	5.58474	7.70724e-07	1.9993e-05	5.63084
LTBP4	-0.63366	9.1871	-5.57934	7.8608e-07	2.03522e-05	5.6118
MTCL1	1.16834	7.67056	5.57685	7.93252e-07	2.04969e-05	5.60303
STRA6	1.00691	7.43685	5.57448	8.00141e-07	2.05979e-05	5.59469
MTUS1	-0.804221	8.9663	-5.5732	8.03892e-07	2.06159e-05	5.59017
IER2	-0.837531	11.5002	-5.57199	8.07446e-07	2.06679e-05	5.58592
KCNN3	-0.75371	7.79537	-5.57047	8.11948e-07	2.07438e-05	5.58055
PDLIM1	-0.613021	11.7748	-5.5663	8.24401e-07	2.10222e-05	5.56587
SYNE2	-0.750028	9.40759	-5.54021	9.06687e-07	2.26924e-05	5.47407
CEBPD	-1.21312	8.15509	-5.53474	9.24943e-07	2.31065e-05	5.45483
FGR	-0.731379	7.70278	-5.53407	9.27201e-07	2.31201e-05	5.45248
DYRK2	0.593121	8.02347	5.52751	9.49655e-07	2.3593e-05	5.4294
SDPR	-1.26241	8.69796	-5.51175	1.00576e-06	2.48641e-05	5.37403
MYLPF	0.741117	7.05759	5.50654	1.02501e-06	2.51559e-05	5.35574
C1orf115	-0.675614	9.55963	-5.50638	1.02559e-06	2.51559e-05	5.35519
COL4A4	-0.672979	5.48981	-5.50586	1.02754e-06	2.51581e-05	5.35336
SOD3	-0.698028	9.94167	-5.48281	1.11746e-06	2.70653e-05	5.27245
HPGDS	-0.799655	6.65944	-5.47668	1.14264e-06	2.76257e-05	5.25096
BTN3A3	-0.611041	7.95935	-5.47343	1.15622e-06	2.7904e-05	5.23957
CCDC109B	-0.747338	8.64815	-5.47006	1.17049e-06	2.80866e-05	5.22774
BIRC3	-1.09554	5.93315	-5.46767	1.18067e-06	2.81923e-05	5.21938
FOS	-2.13268	10.9809	-5.46651	1.18567e-06	2.82615e-05	5.21532
HIVEP2	-0.633041	8.09417	-5.44263	1.29309e-06	3.03405e-05	5.13169
HLA-DRB1 /// HLA-DRB1	-0.729752	12.0487	-5.44201	1.296e-06	3.0356e-05	5.12952
HOXB2	-0.640248	8.91704	-5.43511	1.32889e-06	3.09121e-05	5.10536
SNAI2	0.960869	10.3928	5.43255	1.3413e-06	3.10467e-05	5.0964
MYO1E	0.73509	8.17963	5.42131	1.39713e-06	3.22222e-05	5.05708
PSRC1	0.663117	6.69148	5.41117	1.44946e-06	3.32588e-05	5.02164
FGL2	-1.20723	7.59593	-5.39863	1.51684e-06	3.46872e-05	4.97784
HOXB7	-0.611651	8.42235	-5.38891	1.57121e-06	3.57489e-05	4.94391
CXCL13	1.72807	5.41796	5.38384	1.60034e-06	3.62895e-05	4.9262
PTX3	-0.68211	5.63352	-5.3766	1.64286e-06	3.70672e-05	4.90093
KCNMA1	0.650244	8.93173	5.36476	1.71472e-06	3.8432e-05	4.85967
ACKR1	-1.25579	11.6724	-5.36156	1.73473e-06	3.8816e-05	4.8485
THBD	-1.01791	9.35306	-5.35468	1.77843e-06	3.95973e-05	4.82452
HLA-DRB1 /// HLA-DRB4 /// LOC100996809	-0.738731	12.0659	-5.34595	1.83546e-06	4.05993e-05	4.79412
HBB	-1.62038	11.6491	-5.34381	1.8497e-06	4.08475e-05	4.78667
SMPX	0.614883	5.58019	5.342	1.86184e-06	4.10485e-05	4.78037
ZNF91	-0.624483	8.69537	-5.33125	1.93557e-06	4.20719e-05	4.74296
PAGE4	1.95895	9.44037	5.33115	1.93627e-06	4.20719e-05	4.7426
SLCO4A1	-0.682814	7.1663	-5.33019	1.94301e-06	4.21505e-05	4.73926
SQRDL	-0.841269	9.73259	-5.32344	1.99092e-06	4.29143e-05	4.71579
SP140L	-0.669793	7.1937	-5.31912	2.02221e-06	4.34231e-05	4.70077
PAK3	0.604483	6.47537	5.3178	2.03193e-06	4.35207e-05	4.69615
DUSP1	-1.09065	10.6085	-5.31491	2.05319e-06	4.39065e-05	4.68613
TTLL7	-0.8672	6.96852	-5.31328	2.06531e-06	4.40345e-05	4.68046
RGN	-0.716814	7.15056	-5.31323	2.0657e-06	4.40345e-05	4.68028
GIMAP6	-0.99749	9.98889	-5.30945	2.09403e-06	4.45262e-05	4.66716
FAS	0.680683	7.86815	5.30926	2.09548e-06	4.45262e-05	4.66649
PPP1R16B	-0.765683	7.145	-5.30361	2.13863e-06	4.52325e-05	4.64686
CLU	-0.764474	11.8523	-5.29921	2.17283e-06	4.58841e-05	4.63158
SERPING1	-0.667807	11.497	-5.29513	2.20507e-06	4.63476e-05	4.6174
COL1A2	0.657021	13.3506	5.29032	2.24361e-06	4.6951e-05	4.60071
CCDC69	-0.743572	8.70093	-5.29025	2.2442e-06	4.6951e-05	4.60046
TENM1	1.50996	6.2863	5.26397	2.46702e-06	5.04415e-05	4.50931
ARAP2 /// LOC101928667	-1.00052	6.13852	-5.26351	2.47114e-06	5.04494e-05	4.5077
CKS2	1.05004	7.90889	5.25804	2.52028e-06	5.11435e-05	4.48875
HLA-DQB1 /// HLA-DRB1 /// HLA-DRB3 /// HLA-DRB4 /// LOC100996809 /// LOC101060835	-0.84131	11.8698	-5.25164	2.57904e-06	5.213e-05	4.46656
CFD	-1.34553	8.115	-5.25148	2.58046e-06	5.213e-05	4.46603
TGFBR3	-0.608041	11.1157	-5.24114	2.67831e-06	5.35463e-05	4.4302
PRL	1.5636	7.46389	5.23983	2.69096e-06	5.36606e-05	4.42566
LEPREL1	0.715628	9.90648	5.23864	2.7025e-06	5.37913e-05	4.42155
COL2A1	0.815924	5.19102	5.21274	2.96601e-06	5.8095e-05	4.332
ECM2	-0.839752	9.64778	-5.20226	3.0798e-06	5.98038e-05	4.29577
PPP1R1A	1.12859	6.7987	5.19845	3.12212e-06	6.03655e-05	4.28264
SLC5A3	0.700685	7.94451	5.18415	3.28648e-06	6.31817e-05	4.23327
RPE65	0.615172	4.18963	5.17442	3.40311e-06	6.52383e-05	4.19972
COL1A1	0.857521	10.0434	5.1725	3.42656e-06	6.55736e-05	4.19312
MAP3K8	-1.50681	6.39481	-5.17012	3.45595e-06	6.58712e-05	4.1849
LAMP5	1.67331	8.07537	5.16958	3.46268e-06	6.58712e-05	4.18303
CBLN1	1.07634	5.69796	5.16936	3.46537e-06	6.58712e-05	4.18228
OLFML1	-1.03952	8.94426	-5.16643	3.50199e-06	6.64738e-05	4.17217
HBA1 /// HBA2	-1.47449	11.9618	-5.13598	3.90521e-06	7.32024e-05	4.06735
LOC101928620 /// POU2AF1	0.722786	5.27704	5.12135	4.11483e-06	7.639e-05	4.01707
GATA6	0.631393	10.5485	5.11144	4.26304e-06	7.86016e-05	3.98305
EGFL7	-0.750524	9.45426	-5.11079	4.27293e-06	7.86765e-05	3.98082
CD24	1.85905	9.26142	5.10276	4.39719e-06	8.03291e-05	3.95326
CENPU	0.977352	6.16593	5.10124	4.42125e-06	8.053e-05	3.94801
HTR2B	1.63074	9.86463	5.09332	4.54795e-06	8.21731e-05	3.92085
PEG3	0.853517	10.0246	5.07402	4.87197e-06	8.68663e-05	3.8547
TPD52	-0.692917	6.07472	-5.06237	5.0783e-06	8.99518e-05	3.81483
TSPAN7	-0.76691	10.7543	-5.05329	5.24522e-06	9.2424e-05	3.78375
F8	-0.752083	9.4063	-5.05213	5.26688e-06	9.26848e-05	3.77979
LRRN3	0.66009	6.27491	5.04853	5.33477e-06	9.36356e-05	3.76749
AK055981 /// RP11-617F23.1	0.590738	8.04435	5.04423	5.41694e-06	9.48315e-05	3.7528
IRS1	0.775338	10.3248	5.03807	5.53712e-06	9.62322e-05	3.73172
HAPLN1	0.870979	5.56685	5.03757	5.54679e-06	9.62322e-05	3.73004
SMAD7	-0.627269	8.64167	-5.02842	5.73019e-06	9.85286e-05	3.69879
LOC102724229 /// RASA4 /// RASA4B	-0.948786	8.27833	-5.02609	5.77782e-06	9.90956e-05	3.69084
NRGN	-0.68771	9.12093	-5.02435	5.81377e-06	9.94596e-05	3.68488
SPSB1	0.995586	8.28333	5.02013	5.90151e-06	0.000100326	3.67049
MYO5C	-0.598276	8.6913	-5.00925	6.13413e-06	0.00010337	3.63335
TUFT1	-0.807255	7.76593	-5.00733	6.17607e-06	0.000103818	3.62681
LBR	0.6008	11.7481	4.99078	6.54959e-06	0.000109281	3.57041
ASTN1	0.60789	5.54074	4.98493	6.68676e-06	0.000111158	3.55051
BTG2	-0.780324	9.08546	-4.95611	7.40535e-06	0.000121756	3.45251
CD69	-1.17855	5.73093	-4.95475	7.44111e-06	0.000122195	3.44788
KAL1	0.978814	6.78074	4.93921	7.86125e-06	0.000128006	3.39516
PNMAL1	0.86869	9.65148	4.93762	7.90577e-06	0.000128576	3.38974
FRZB	-1.08582	8.91593	-4.93679	7.92893e-06	0.000128797	3.38693
KERA	1.57448	4.97444	4.9357	7.95952e-06	0.000129139	3.38323
PTGDS	-0.758929	11.2978	-4.93317	8.03097e-06	0.000129986	3.37466
TRIB1	-1.27385	9.5637	-4.92647	8.2233e-06	0.000132465	3.35195
HLF	-0.864285	7.85642	-4.92232	8.34476e-06	0.00013416	3.33787
ZDHHC11 /// ZDHHC11B	-0.672372	6.62389	-4.92219	8.34855e-06	0.00013416	3.33744
VCAN	1.46331	9.74967	4.91082	8.69027e-06	0.000138175	3.29894
LEPREL4	0.661986	7.84889	4.90041	9.0153e-06	0.000142172	3.26371
CDC42EP3	0.671067	10.9107	4.89532	9.17858e-06	0.000144242	3.24649
GGH	0.681655	7.20593	4.89467	9.19958e-06	0.000144375	3.2443
GCH1	-0.882372	7.57667	-4.89271	9.26345e-06	0.000144735	3.23766
CHODL	0.744469	5.66259	4.87933	9.71038e-06	0.000150155	3.19247
DYNC1I1	-0.599586	6.74	-4.87136	9.9867e-06	0.000153725	3.16555
SMAGP	-0.636179	8.42685	-4.86471	1.02232e-05	0.000156829	3.14311
LAMC3	1.15687	6.70352	4.86328	1.02747e-05	0.000157262	3.13829
MEOX1	-1.07988	8.55833	-4.85916	1.04247e-05	0.000159198	3.12438
NDRG4	-0.873821	8.12407	-4.8465	1.08989e-05	0.000164948	3.08173
KCTD9	-0.649214	8.37185	-4.84595	1.09201e-05	0.000165085	3.07987
FZD5	0.742186	6.79102	4.84117	1.11048e-05	0.000166572	3.06379
FZD2	0.815779	8.3463	4.83557	1.13256e-05	0.000168389	3.04492
ELOVL4	0.643945	6.25778	4.82992	1.15523e-05	0.000171194	3.02592
CSGALNACT1	-0.713297	9.67667	-4.8268	1.16795e-05	0.000172701	3.01541
TJP2	-0.646662	8.94648	-4.8198	1.19699e-05	0.000175496	2.99188
MIR6872 /// SEMA3B	-0.679559	8.29815	-4.81911	1.19988e-05	0.000175692	2.98957
WISP3	1.14077	4.84296	4.80541	1.25889e-05	0.000182945	2.94355
TIPARP	-0.742428	9.58111	-4.80495	1.26094e-05	0.000183046	2.94199
POSTN	0.914945	8.06324	4.79998	1.28306e-05	0.000185461	2.92533
DUSP8 /// LOC101927562	-0.652717	8.23333	-4.79635	1.29951e-05	0.000187437	2.91312
NTS	-0.773393	5.40574	-4.79107	1.32375e-05	0.000190476	2.89541
MMP2	0.63211	12.2133	4.78664	1.34443e-05	0.000191324	2.88056
ITIH5	-0.753586	9.4787	-4.78654	1.34486e-05	0.000191324	2.88025
TNN	1.14966	5.25259	4.78602	1.34733e-05	0.000191474	2.87849
FCGR1B	0.742552	6.26722	4.78498	1.35222e-05	0.000191968	2.87502
PERP	-1.03261	8.58815	-4.78107	1.37087e-05	0.000194207	2.86189
TRPC4	-1.103	7.27935	-4.77188	1.41562e-05	0.000199293	2.83112
PTGS2	-1.59899	6.29352	-4.76413	1.45451e-05	0.000203285	2.80516
AGTR1	-0.677669	6.03333	-4.76324	1.45902e-05	0.000203494	2.8022
LY6H	0.907241	5.62278	4.76156	1.46762e-05	0.000203852	2.79657
NID2	0.665834	8.59722	4.73931	1.58612e-05	0.000218071	2.7222
IGF2 /// INS-IGF2	1.36965	9.41191	4.72996	1.63866e-05	0.000224382	2.691
COL5A1	0.916441	10.5204	4.72809	1.64934e-05	0.000225388	2.68478
PTGER3	-0.752967	8.08361	-4.7217	1.68648e-05	0.000229766	2.66346
MYO1D	-0.730428	8.35667	-4.70163	1.80849e-05	0.000243975	2.59659
FRRS1L	0.809021	6.96593	4.70157	1.80883e-05	0.000243975	2.59642
ADAMTSL3	-1.04589	6.80648	-4.6925	1.86679e-05	0.000250543	2.56623
RYR3	-0.996634	8.32963	-4.68895	1.88997e-05	0.000252401	2.55442
FAM107A	-0.850152	9.29296	-4.6578	2.10568e-05	0.000276831	2.45101
GINS1	0.722552	6.14796	4.65507	2.12572e-05	0.000278653	2.44195
CD36	-0.659761	5.59938	-4.65212	2.1476e-05	0.000280162	2.43216
MMRN2	-0.648138	9.59407	-4.64014	2.23851e-05	0.000288678	2.3925
EEF1A2	0.856414	6.10407	4.63579	2.2725e-05	0.000292782	2.37809
PLTP	-0.612952	10.1828	-4.62852	2.33033e-05	0.000299092	2.35406
ZFP36	-1.20065	11.4776	-4.61931	2.40573e-05	0.000306154	2.32361
PDK4	-1.07036	6.09722	-4.61466	2.44469e-05	0.000310526	2.30826
NFKBIA	-0.610248	10.9609	-4.60693	2.51088e-05	0.000318037	2.28272
KDELC1	1.16137	8.8187	4.60327	2.54281e-05	0.00032006	2.27064
KLK5	0.920345	6.01574	4.59784	2.59089e-05	0.000324822	2.25274
RAD51AP1	0.6004	5.82796	4.58126	2.7433e-05	0.000339832	2.19811
GMPR	-0.657324	7.35741	-4.57249	2.82742e-05	0.000347388	2.16924
COLEC12	0.91171	9.96278	4.57061	2.84577e-05	0.00034869	2.16307
ID1	-0.933103	10.9411	-4.56123	2.93912e-05	0.000355615	2.13223
KLF6	-0.595637	8.92401	-4.54867	3.06879e-05	0.000368366	2.09099
APLNR	0.765766	9.38556	4.53343	3.23371e-05	0.000382132	2.041
MYRIP	-0.948207	8.36722	-4.53316	3.23674e-05	0.000382132	2.0401
LOC728392	0.666441	9.7913	4.53259	3.24299e-05	0.000382132	2.03826
ZWINT	0.8816	7.20815	4.52781	3.29668e-05	0.000387094	2.02258
EFEMP1	-1.38759	9.72519	-4.52422	3.33749e-05	0.000391143	2.01083
KDR	-0.750276	9.80093	-4.50344	3.5838e-05	0.000415039	1.94286
DNAJB4	-0.678172	9.1112	-4.49755	3.65682e-05	0.000421689	1.9236
CFH	-0.814814	8.32519	-4.49428	3.69796e-05	0.000425707	1.91293
HSD11B1	-0.61749	6.30481	-4.49207	3.72602e-05	0.00042785	1.90571
EMCN	-0.828303	9.47963	-4.47998	3.88316e-05	0.000442607	1.86629
PROS1	-0.63469	9.79685	-4.4754	3.94439e-05	0.00044797	1.85137
KCNN2	1.21458	6.34093	4.4661	4.07161e-05	0.00045933	1.82108
CCL23	-0.985462	5.55463	-4.44735	4.34052e-05	0.000482418	1.76008
BRINP1	0.765117	5.4687	4.4445	4.3828e-05	0.000486189	1.75083
XK	-0.622772	5.25685	-4.4441	4.38883e-05	0.000486189	1.74952
RCAN2	-0.905862	9.11648	-4.43717	4.49358e-05	0.00049486	1.72703
RAB11FIP1	-0.779545	6.09944	-4.4324	4.5671e-05	0.000501416	1.71155
SFRP1	1.29336	10.6348	4.43202	4.57307e-05	0.000501664	1.71031
ALDH1A2 /// LOC101928635	-1.17348	10.655	-4.42518	4.68072e-05	0.000510985	1.68813
ABCB1	-0.790579	8.78537	-4.42335	4.70993e-05	0.000513345	1.68219
RGS4	1.03789	7.30901	4.42309	4.71404e-05	0.000513378	1.68136
FOSB	-1.86658	8.58722	-4.40433	5.02422e-05	0.000540099	1.62062
ZFHX4	-0.637145	7.30537	-4.39741	5.14355e-05	0.000549092	1.59825
RASL11B	1.03843	8.44593	4.39393	5.20479e-05	0.000552574	1.58697
CCDC68	-0.844786	6.78648	-4.39203	5.2384e-05	0.00055527	1.58084
EFHD1	-0.740634	9.91815	-4.39116	5.25384e-05	0.000556471	1.57803
KRT19	-1.85298	7.38352	-4.37789	5.4955e-05	0.000575736	1.53519
COL21A1	-0.665421	9.94056	-4.37734	5.50569e-05	0.000575736	1.53342
SOX18	-0.851048	8.48944	-4.35182	6.00203e-05	0.000616526	1.45121
TFPI2	-0.998207	5.41907	-4.35044	6.03012e-05	0.000617609	1.44677
ABCA5	-0.753421	6.46981	-4.34339	6.17529e-05	0.000628885	1.42412
MMP9	0.906841	6.65259	4.34214	6.20144e-05	0.000630169	1.42009
PRKCB	0.778469	7.76833	4.33823	6.28375e-05	0.000637575	1.40754
IL15	-0.759497	6.26528	-4.33303	6.395e-05	0.000645952	1.39083
BST2	-0.780083	9.07333	-4.33236	6.40934e-05	0.000646918	1.3887
PLCB4	-1.0045	8.06806	-4.33074	6.44455e-05	0.000649501	1.38349
NEFH	0.919524	5.43398	4.33027	6.45476e-05	0.000649642	1.38198
LOC102725198 /// RASA4 /// RASA4B /// RASA4CP	-0.589848	7.90037	-4.33023	6.45556e-05	0.000649642	1.38186
S100A4	-0.711407	10.9769	-4.3119	6.86667e-05	0.000683883	1.3231
GJC1	0.670221	7.95167	4.30564	7.01295e-05	0.0006964	1.30304
TMEM100	-0.747034	7.06519	-4.29807	7.19368e-05	0.000707921	1.27884
GZMK	-0.601324	6.88333	-4.29252	7.3291e-05	0.000718294	1.26109
LYVE1	-0.915938	6.53009	-4.27717	7.71662e-05	0.000751018	1.21209
DACT1	0.646138	7.375	4.27183	7.85606e-05	0.000759475	1.19505
GIMAP4	-0.682317	9.40963	-4.26916	7.92675e-05	0.000765214	1.18654
MYOT	-0.596055	4.6037	-4.24387	8.62717e-05	0.00081907	1.10604
PTK7	0.593628	9.39	4.23343	8.93347e-05	0.00083728	1.07288
SYNDIG1	0.731062	7.35259	4.22907	9.0644e-05	0.000848375	1.05906
CA12	0.86666	8.54744	4.22834	9.08655e-05	0.000849454	1.05674
PDE8B	0.718731	9.83481	4.21093	9.63004e-05	0.000888396	1.00155
IL20RA	-1.09457	5.79222	-4.2102	9.65331e-05	0.000889329	0.999253
CCNA1	-0.59949	5.49315	-4.20699	9.75737e-05	0.000895819	0.989069
CRABP1	0.63029	5.42111	4.20352	9.87069e-05	0.000903198	0.978102
WISP2	-1.20338	8.12426	-4.20128	9.94456e-05	0.000907771	0.97102
AMPH	0.619393	8.08296	4.19655	0.000101025	0.000918975	0.956053
CLEC3B /// EXOSC7	-0.665697	11.1687	-4.19589	0.000101247	0.000918975	0.953971
PDZRN4	-0.617876	5.75222	-4.18184	0.000106087	0.000951404	0.909632
MRC1	-0.770359	8.63611	-4.17226	0.00010952	0.000976356	0.879404
ABCB1 /// ABCB4	-0.692069	8.09167	-4.15172	0.000117241	0.00103345	0.814751
DPYD	-0.627172	9.84481	-4.14567	0.00011961	0.00105071	0.795767
NR4A2	-1.18017	6.96926	-4.14182	0.000121145	0.00105925	0.783669
GRP	1.27686	5.81148	4.12705	0.000127208	0.00109748	0.737351
CORO2B	-0.609586	7.53537	-4.12387	0.000128552	0.00110662	0.727378
CYTL1	-0.755683	7.09463	-4.11959	0.000130383	0.00111739	0.713969
ID3	-0.642786	10.35	-4.11782	0.000131147	0.00112251	0.70843
SPOCK1	0.837214	10.4052	4.11597	0.000131953	0.00112727	0.702624
DLK1	1.77203	6.23556	4.11573	0.000132054	0.00112742	0.701894
TNFSF10	-0.974354	9.53086	-4.10178	0.000138272	0.00116561	0.658272
MMP13	0.894841	5.03704	4.09886	0.000139608	0.0011719	0.649157
TOP2A	1.03179	5.68509	4.09338	0.000142153	0.00118593	0.632033
KAT2B	-0.644276	8.28	-4.0925	0.000142564	0.00118862	0.629301
TSPAN12	-0.713021	8.30852	-4.08416	0.00014653	0.00121718	0.6033
MAFF	-1.0277	8.91231	-4.0816	0.000147772	0.001225	0.5953
CLIC2	-0.6536	8.85741	-4.07115	0.000152932	0.00126291	0.562781
RUNDC3B	-0.793103	8.03593	-4.06521	0.000155945	0.00128169	0.544301
NUSAP1	0.786207	6.00778	4.06488	0.000156118	0.00128185	0.54325
TMEM30B	-0.834524	5.82537	-4.05217	0.000162765	0.00132356	0.503764
PMEPA1	0.640524	9.78481	4.03784	0.000170583	0.00137802	0.459341
CYBRD1	-0.592952	8.12204	-4.03522	0.00017205	0.00138739	0.451235
CXADR	-1.16246	8.80148	-4.03354	0.000172999	0.00139288	0.446028
FHOD3	0.874041	6.95741	4.02906	0.000175555	0.00140809	0.432145
SGK1	-0.755117	10.3759	-4.00017	0.000192919	0.00151763	0.342903
KCNJ2	0.642166	7.40833	3.99791	0.000194345	0.00152619	0.335935
MFGE8	-0.611393	9.94074	-3.99656	0.000195201	0.00153113	0.33178
ISOC1	0.838359	11.4254	3.99275	0.000197636	0.00154664	0.320054
NLGN4X	1.04537	7.515	3.98979	0.000199552	0.00155554	0.31093
KL	-0.7508	5.66241	-3.97621	0.000208562	0.00160914	0.269173
MLLT11	0.636097	10.1176	3.97598	0.000208718	0.00160914	0.268462
ABCC4	-0.679724	7.55704	-3.93259	0.000240249	0.00180187	0.135515
MAP3K5	-0.794938	7.73611	-3.93117	0.000241352	0.00180914	0.131189
TXNIP	-0.638864	11.7422	-3.92668	0.00024488	0.0018305	0.117485
ZNF204P	-0.723807	6.40111	-3.92156	0.000248967	0.00185592	0.101853
TBX3	-0.730621	8.79037	-3.91507	0.000254241	0.0018921	0.0820618
ZBTB16	-1.06814	8.95963	-3.91417	0.000254976	0.00189396	0.0793338
THBS2	0.765062	11.0983	3.89189	0.000273957	0.00200245	0.0115621
PIR	-0.651862	7.50407	-3.88773	0.000277653	0.00202508	-0.00108129
C7	-1.1419	11.0444	-3.86128	0.000302273	0.00215921	-0.0812183
RRM2	0.996655	6.05176	3.83879	0.00032485	0.00228545	-0.149121
PRSS23	0.636731	11.9969	3.82922	0.00033494	0.00233352	-0.177945
NT5DC2	0.645421	7.98019	3.82903	0.000335136	0.00233352	-0.178497
NR4A3	-0.597664	6.4779	-3.81264	0.000353133	0.00242633	-0.227772
TGFB3	0.8236	9.2213	3.80723	0.000359269	0.00245849	-0.243994
CYP4B1	-1.32777	5.74426	-3.7987	0.000369164	0.00250925	-0.269577
GSN	-0.602952	11.2974	-3.7986	0.000369286	0.00250925	-0.269889
RNF128	0.858041	4.48	3.79654	0.000371713	0.00252321	-0.276056
PCSK5	-0.597366	7.93241	-3.79397	0.000374757	0.00253877	-0.283733
HLA-DRA	-0.717297	10.9048	-3.79151	0.000377701	0.00254976	-0.291099
FZD3	0.595766	6.51685	3.79034	0.00037911	0.00255545	-0.294606
HRASLS	0.676124	5.2513	3.78643	0.000383856	0.00257716	-0.306315
CDC7	0.628897	6.31426	3.76738	0.000407771	0.00270679	-0.363186
CCL5	-0.596241	7.5412	-3.76284	0.000413683	0.00273662	-0.376726
SPRY1	-0.794952	10.0085	-3.75663	0.0004219	0.00278145	-0.395225
SEMA3E	-0.597697	4.68019	-3.74123	0.000442942	0.00289271	-0.440991
SPRY2	-0.599062	9.07852	-3.73883	0.000446323	0.00290982	-0.44814
GIPC2	-0.746883	7.0787	-3.7309	0.000457635	0.00297473	-0.471665
SAMSN1	-0.753034	6.82241	-3.71752	0.000477346	0.00307517	-0.511292
PPAP2C	0.736359	7.77815	3.71701	0.000478108	0.00307844	-0.512791
HAND2-AS1	0.83931	8.68926	3.71513	0.000480943	0.00309226	-0.518344
SFRP4	1.35958	10.8081	3.71422	0.000482335	0.00309827	-0.521059
VGLL3	-0.755366	8.53926	-3.71361	0.000483257	0.00310241	-0.522853
LINC00312	-0.648441	7.77704	-3.70531	0.000496042	0.00317274	-0.547381
CA11	-0.609448	7.7613	-3.70284	0.000499913	0.00318995	-0.554681
RARRES2	-0.689614	10.7331	-3.697	0.000509165	0.00324108	-0.571902
MMRN1	-1.06261	8.58426	-3.69201	0.000517211	0.00328174	-0.586624
CXCL2	-1.41585	6.48796	-3.67598	0.000543867	0.00342195	-0.633795
EMP1	-0.610087	9.34951	-3.67233	0.000550113	0.00345161	-0.644511
CLDN10	-1.02788	6.68241	-3.6694	0.000555186	0.0034786	-0.653125
KRT13	-0.909559	6.09167	-3.66415	0.000564373	0.00352472	-0.668523
ITGA5	0.634097	10.2467	3.65111	0.000587834	0.00364263	-0.706727
PDLIM3	-0.68091	9.84907	-3.63392	0.000620202	0.00380655	-0.756981
SLC9A3R2	-0.601352	6.64815	-3.62342	0.000640813	0.00390292	-0.787621
KCNE4	0.70949	9.91778	3.6232	0.000641241	0.00390299	-0.788247
SORCS3	0.653145	4.78204	3.61922	0.000649233	0.00394177	-0.799853
CCL21	-1.01454	9.19444	-3.6102	0.000667664	0.00402116	-0.826079
TGFBI	0.781545	11.4815	3.60859	0.000671013	0.00403235	-0.830766
SCG5	1.03836	6.77796	3.60533	0.000677825	0.00406424	-0.840226
SLC16A1	0.687534	8.64727	3.6047	0.000679157	0.00406862	-0.842064
WNT5B	-0.665738	7.01593	-3.58934	0.000712259	0.00423688	-0.886625
HLA-DPA1	-0.658915	9.5884	-3.57481	0.000744983	0.00440284	-0.928667
SUSD5	0.757338	7.19648	3.54206	0.00082409	0.00478418	-1.02305
JUNB	-0.894497	9.88278	-3.53949	0.000830625	0.00481677	-1.03044
PCOLCE2	-1.28564	7.29204	-3.53448	0.000843516	0.00486769	-1.04483
CCL2	-0.897752	8.21093	-3.5331	0.000847103	0.00488213	-1.0488
CALU	0.60991	10.1256	3.52813	0.000860111	0.00494287	-1.06304
P2RY14	-1.05105	7.46685	-3.49839	0.000942113	0.00530306	-1.14809
EPYC	1.11412	4.52407	3.48902	0.000969446	0.00541335	-1.17479
PTHLH	0.684671	5.62951	3.48099	0.000993454	0.00552305	-1.19761
GPNMB	-0.654428	11.8319	-3.47164	0.00102216	0.00564777	-1.22419
VAV3	0.626993	6.28648	3.46699	0.00103673	0.00570727	-1.23739
MMP10	1.64502	6.14296	3.4628	0.00105001	0.00575464	-1.24926
CTSG	-0.631034	6.94889	-3.43567	0.00114002	0.00611891	-1.32592
DMRT1	0.841214	4.68704	3.43276	0.00115013	0.00617072	-1.33414
TPD52L1	-0.610897	8.85907	-3.41915	0.00119841	0.00635656	-1.37244
RUFY2	-0.639241	7.2313	-3.35989	0.00143198	0.00730032	-1.53807
FABP4	-0.870772	8.35204	-3.34991	0.00147535	0.00746511	-1.56579
CRIP1	-0.668979	9.54167	-3.33239	0.00155448	0.00778967	-1.61431
CTGF	-0.683076	12.202	-3.33064	0.00156257	0.00781862	-1.61913
SDC3	0.617807	10.2998	3.33042	0.00156361	0.00782097	-1.61975
FBLN2	-0.692579	8.86074	-3.32359	0.00159572	0.00794043	-1.63862
WFDC1	1.13319	9.68704	3.31341	0.0016447	0.0081243	-1.66666
HLA-DQA1 /// HLA-DQA2 /// LOC100509457	-0.865545	8.74963	-3.31259	0.0016487	0.00814112	-1.66892
NDP	0.974193	7.57722	3.30554	0.00168354	0.00826805	-1.68832
MFAP5	0.675131	11.9946	3.29404	0.00174192	0.00848847	-1.71992
TNFRSF11B	-0.658117	5.60083	-3.27227	0.00185761	0.00894394	-1.77951
OLFML2B	0.6728	8.92148	3.27084	0.00186548	0.00897543	-1.78342
GPM6B	0.667831	6.94375	3.26092	0.00192075	0.0091955	-1.81046
GPX3	-0.946683	9.7312	-3.24728	0.00199934	0.0094944	-1.84758
UCHL1	0.618828	8.23167	3.23048	0.00210036	0.00988727	-1.89318
PCOLCE	-0.672455	9.68833	-3.2004	0.00229319	0.0105753	-1.97436
ECM1	-0.741228	9.19167	-3.15601	0.00260851	0.0116542	-2.09325
FMO1	-0.647655	6.75981	-3.14328	0.00270623	0.0120232	-2.12715
COMP	1.08348	7.09333	3.12776	0.00282996	0.0124623	-2.16833
AOX1	-0.763055	7.15639	-3.11896	0.00290243	0.0127193	-2.19161
GSTM1	0.912883	10.0831	3.10808	0.00299452	0.0130467	-2.22036
TWIST1	0.624359	8.7563	3.09573	0.00310235	0.0133956	-2.2529
RAPGEF4	-0.631848	7.42093	-3.08798	0.00317183	0.0136214	-2.27326
IFI44L	-0.904014	8.62389	-3.07972	0.00324746	0.0138465	-2.29492
HTR1E	0.803503	7.03889	3.07941	0.00325031	0.013853	-2.29573
CORIN	-1.04741	6.1713	-3.07081	0.00333098	0.0141389	-2.31825
MX1	-0.712703	9.27315	-3.05426	0.00349146	0.0146695	-2.36146
PLAC1	0.617172	5.89056	3.03687	0.00366782	0.015276	-2.40667
GSTM2	0.864662	10.8144	3.03317	0.00370646	0.015403	-2.41628
KIF11	0.598317	4.95148	3.03213	0.00371737	0.0154206	-2.41898
SLC19A2	-0.695338	8.15222	-3.00597	0.00400201	0.0163504	-2.48659
NEDD9	-0.616138	8.57389	-2.99975	0.00407259	0.0165686	-2.5026
SIK1	-0.874083	8.91981	-2.98602	0.00423259	0.0170664	-2.53787
MYOC	-0.751297	7.01907	-2.9804	0.00429979	0.0172643	-2.55228
BEX1	0.728083	8.23259	2.97832	0.00432485	0.0173085	-2.5576
ASPM	0.68731	4.63889	2.97203	0.00440167	0.0175431	-2.5737
MMP7	-1.29349	8.56185	-2.95992	0.00455305	0.0180506	-2.6046
SALL1	0.808317	7.7087	2.94941	0.00468829	0.0184696	-2.63134
TACR2	0.855572	9.16093	2.93013	0.00494624	0.0192869	-2.68024
BHLHE41	0.793986	8	2.92163	0.00506407	0.0196726	-2.70172
KCND2	0.61091	6.83352	2.91656	0.00513557	0.0198901	-2.7145
NFIL3	-0.613738	10.16	-2.89018	0.00552324	0.0210272	-2.78081
LEFTY1 /// LEFTY2	0.864152	11.1735	2.84961	0.00617241	0.0229934	-2.88189
FAM65B	-0.65431	8.58139	-2.84218	0.00629883	0.0233677	-2.90031
C3	-0.841159	9.85333	-2.81786	0.00672911	0.0247063	-2.96029
SLCO2A1	-0.602372	10.6663	-2.80563	0.00695572	0.0253592	-2.99032
SELE	-1.20048	6.5187	-2.8009	0.00704522	0.0256095	-3.0019
ACSL5	-0.591752	7.93259	-2.75232	0.00802764	0.0282535	-3.12003
MYH3	0.751297	5.71093	2.7385	0.00832943	0.0290147	-3.15336
GPR37 /// SEL1L2	-0.817007	6.21796	-2.72261	0.00868921	0.0299961	-3.19152
WIF1	1.18743	6.2087	2.72025	0.00874369	0.0301226	-3.19716
PMAIP1	0.678055	5.76426	2.70192	0.00917883	0.0313104	-3.24094
ACKR4	-0.993379	7.20148	-2.69719	0.00929441	0.0315851	-3.25221
CALB2	0.84731	6.27296	2.63494	0.0109435	0.0358896	-3.39901
HOXC10	-0.710883	6.46537	-2.6321	0.0110247	0.0361278	-3.40565
LRRC2	0.67011	7.72093	2.63193	0.0110297	0.0361285	-3.40605
EGR3	-0.696731	7.76537	-2.62951	0.0110993	0.0362983	-3.41169
PCDH17	0.594152	9.32852	2.61675	0.0114734	0.0372568	-3.44141
SYT1	-0.87569	9.05028	-2.61132	0.0116361	0.0376674	-3.45402
FZD10	0.622717	7.02278	2.60139	0.011939	0.0384364	-3.47703
CES1 /// LOC100653057	-0.846883	9.07241	-2.58085	0.0125888	0.0399521	-3.52443
LYZ	-0.594193	8.9287	-2.57231	0.0128682	0.0405676	-3.54404
IGH /// IGHA1 /// IGHA2	-0.922952	8.35926	-2.55162	0.0135688	0.0421488	-3.59136
HSPB6	-0.854938	9.87833	-2.50779	0.0151683	0.0459744	-3.69059
SPP1	1.35135	7.64907	2.48672	0.0159964	0.0478355	-3.73782
F3	-0.628621	7.30759	-2.47532	0.0164614	0.0488528	-3.76324
PTGFR	-0.668234	8.25167	-2.44926	0.0175703	0.0512103	-3.821
IGJ	-0.645048	5.68481	-2.43826	0.0180584	0.0523014	-3.84524
PTPRR	0.7458	7.43528	2.4357	0.0181736	0.0525944	-3.85086
DSP	-0.615117	8.06074	-2.37975	0.0208644	0.0584904	-3.97267
IGF2BP2	-0.612028	7.83148	-2.37763	0.0209728	0.0587334	-3.97723
ERAP2	-0.858497	6.67944	-2.34108	0.022927	0.0628642	-4.05551
SCG2	0.834303	6.24315	2.33125	0.02348	0.0639821	-4.0764
DSG2	0.590979	8.00222	2.31373	0.024494	0.0661413	-4.11344
DKK1	0.856207	6.41019	2.28494	0.0262459	0.0698297	-4.17381
CHL1	-0.706221	6.24167	-2.27753	0.0267145	0.0708351	-4.18925
GNLY	-0.639607	6.94009	-2.26412	0.0275814	0.072684	-4.21709
PRR16	0.615834	7.74407	2.23731	0.0293896	0.0762088	-4.27233
APOLD1	-0.656966	9.56481	-2.16084	0.0351351	0.0875301	-4.4269
