# Supplementary material for: CEBPD may function as a molecular indicator of fibrotic severity and negative regulator of fibrosis in uterine leiomyoma through regulating EMT progression
Source: Front Pharmacol. 2026 May 19;17:1839523. doi: 10.3389/fphar.2026.1839523 (PMC13226546; doi:10.3389/fphar.2026.1839523)
Supplement: Supplementary file 4 [file Supplementaryfile3.xlsx]

## Sheet: Sheet1
Tag	logFC	AveExpr	t	P.Value	adj.P.Val	B
IGSF3	3.00465	8.80843	14.7028	3.67382e-17	9.1974e-13	28.5931
CD40	-1.37985	6.94846	-13.7373	3.18775e-16	3.99027e-12	26.5708
C5orf13	1.57511	11.6498	13.507	5.41935e-16	4.52245e-12	26.0714
CFB	-2.0959	7.44444	-12.6858	3.78141e-15	2.36669e-11	24.2348
ABCA8	-2.57897	8.05421	-12.4011	7.55562e-15	3.44255e-11	23.5775
C1orf115	-1.11466	8.98095	-12.3652	8.25057e-15	3.44255e-11	23.4938
IL15	-1.11916	6.86925	-12.0333	1.87496e-14	6.70567e-11	22.7121
ASB5	3.00203	7.5733	11.4928	7.35332e-14	2.07181e-10	21.4066
NUDT11	1.23271	8.87741	11.4878	7.44808e-14	2.07181e-10	21.3943
MGST1	-1.4128	6.57974	-11.37	1.0083e-13	2.52427e-10	21.1042
F10	-1.81938	7.17634	-11.2599	1.34022e-13	2.65624e-10	20.8315
FOS	-2.94706	11.1138	-11.2563	1.35278e-13	2.65624e-10	20.8226
PARD6G	1.14715	8.13205	11.2488	1.37931e-13	2.65624e-10	20.8039
GPM6A	-1.07585	6.94071	-11.2149	1.50618e-13	2.67111e-10	20.7196
ABLIM1	-1.43843	8.53858	-11.1846	1.62959e-13	2.67111e-10	20.644
TRPV2	-1.28614	7.29275	-11.1668	1.70712e-13	2.67111e-10	20.5994
KLHL13	1.08803	9.80954	11.1066	1.99701e-13	2.80302e-10	20.4489
ZFP36	-1.78809	11.7363	-11.0986	2.03929e-13	2.80302e-10	20.4288
NASP	0.796753	8.13774	11.0824	2.12732e-13	2.80302e-10	20.3883
TUBB2B	2.56209	8.76339	11.0095	2.57511e-13	3.12673e-10	20.2048
SNCG	-1.69649	7.03207	-11.0025	2.62278e-13	3.12673e-10	20.1872
PCNA	0.680645	9.24109	10.8759	3.66091e-13	4.16595e-10	19.8668
LCN6	-1.74009	6.7966	-10.7432	5.20353e-13	5.66393e-10	19.5287
ANXA1	-1.64427	11.6635	-10.6696	6.33089e-13	6.60391e-10	19.34
IL18R1	-1.04511	6.69941	-10.5661	8.34886e-13	8.36054e-10	19.0736
SQRDL	-1.57024	8.80226	-10.4826	1.0451e-12	1.00631e-09	18.8572
TMSL8	2.13712	8.62875	10.465	1.09572e-12	1.01597e-09	18.8117
OSAP	-1.53911	7.44452	-10.4507	1.13874e-12	1.01816e-09	18.7746
S1PR3	1.79826	9.99793	10.3574	1.46534e-12	1.24334e-09	18.5315
GPR171	-0.965054	6.40281	-10.3513	1.48992e-12	1.24334e-09	18.5154
GNG11	-1.25272	11.8473	-10.2765	1.82557e-12	1.4743e-09	18.3195
FAM20B	-0.789275	10.9599	-10.2113	2.1799e-12	1.68697e-09	18.1483
MAPK3	-0.835209	11.8548	-10.2041	2.22368e-12	1.68697e-09	18.1291
LOC152195	-0.722308	6.17906	-10.1569	2.52934e-12	1.82099e-09	18.0048
TFPI	-1.33495	8.97412	-10.1545	2.54583e-12	1.82099e-09	17.9985
TMEM16A	1.85122	10.0957	10.1104	2.87306e-12	1.99171e-09	17.8817
EBF1	-1.31154	9.59735	-10.1015	2.94361e-12	1.99171e-09	17.8583
XLKD1	-2.07451	9.08752	-10.0726	3.18705e-12	2.09968e-09	17.7816
C10orf116	-1.70853	11.7544	-10.0543	3.35099e-12	2.11221e-09	17.7331
CAB39L	-1.18684	7.34159	-10.0517	3.37482e-12	2.11221e-09	17.7263
HOXB4	-1.07729	6.80314	-10.0367	3.51698e-12	2.1475e-09	17.6864
GRRP1	-1.43569	6.88158	-9.96471	4.28907e-12	2.55659e-09	17.4947
MAPK10	-1.11858	8.73782	-9.92893	4.73476e-12	2.75662e-09	17.3991
STX11	-0.910824	6.81269	-9.90996	4.98984e-12	2.83911e-09	17.3484
FLJ20366	-1.48323	7.58342	-9.82072	6.39089e-12	3.51173e-09	17.1091
TFAP2C	2.28102	8.21329	9.81726	6.45254e-12	3.51173e-09	17.0998
CAMTA1	0.896949	7.76822	9.80741	6.63165e-12	3.53241e-09	17.0733
C1S	-1.61848	10.0708	-9.78672	7.0247e-12	3.66382e-09	17.0176
NEFH	1.97875	7.12185	9.72158	8.42327e-12	4.3036e-09	16.842
FHL5	-1.39385	8.47426	-9.70903	8.7239e-12	4.36806e-09	16.808
CBX2	1.58022	7.61146	9.64314	1.04896e-11	5.14916e-09	16.6296
FLJ41841	2.36024	7.66901	9.5585	1.33031e-11	6.40467e-09	16.3996
TTLL7	-1.31559	7.34968	-9.52869	1.44675e-11	6.83385e-09	16.3183
COLEC12	1.4764	10.7461	9.40046	2.07833e-11	9.63538e-09	15.9673
RGS7BP	-1.36751	6.79259	-9.38713	2.15833e-11	9.82433e-09	15.9307
GIMAP6	-1.0512	8.49897	-9.36491	2.2987e-11	1.02764e-08	15.8696
ZNF93	0.587948	7.836	9.33804	2.48098e-11	1.07812e-08	15.7957
NUAK1	-0.936428	10.2956	-9.33567	2.49775e-11	1.07812e-08	15.7891
SOX4	1.54921	10.6066	9.30998	2.68696e-11	1.14014e-08	15.7183
PCBD1	-0.680724	8.80624	-9.29975	2.76629e-11	1.15424e-08	15.6901
ATP8B4	1.74319	10.4668	9.27841	2.9396e-11	1.20644e-08	15.6312
GFOD1	-1.07503	8.95161	-9.26518	3.05258e-11	1.22745e-08	15.5946
TUBB3	1.66315	7.80688	9.26103	3.08885e-11	1.22745e-08	15.5832
IGFBP6	-2.40448	10.4277	-9.22813	3.39282e-11	1.32718e-08	15.4921
KIAA1199	3.89313	9.18244	9.16746	4.03548e-11	1.55428e-08	15.3238
SCAP1	-1.11338	7.14289	-9.1621	4.09789e-11	1.55441e-08	15.309
APOL3	-1.19508	7.56012	-9.15414	4.19232e-11	1.56649e-08	15.2869
MYO5C	-0.858596	8.69898	-9.14364	4.32033e-11	1.58039e-08	15.2577
RSPH3	-0.813251	8.64105	-9.14079	4.35579e-11	1.58039e-08	15.2497
CCNDBP1	-0.816643	9.70352	-9.09551	4.96005e-11	1.77393e-08	15.1237
ANKRD47	-0.744322	7.95566	-9.08175	5.15993e-11	1.81942e-08	15.0853
DPT	-2.38671	9.24329	-9.03164	5.96007e-11	2.06275e-08	14.9454
ASTN2	0.814035	7.51686	9.02846	6.01482e-11	2.06275e-08	14.9365
GIMAP8	-1.13284	9.66392	-8.98932	6.73324e-11	2.26035e-08	14.827
TNFRSF19	1.08059	8.40721	8.98735	6.77156e-11	2.26035e-08	14.8215
TLR3	-1.02016	7.30471	-8.95295	7.47867e-11	2.46353e-08	14.725
EDNRB	-1.31709	7.37127	-8.92986	7.99497e-11	2.5994e-08	14.6602
HRASLS3	-1.23753	9.81438	-8.90987	8.47119e-11	2.71893e-08	14.604
CCRL1	-1.13256	6.80555	-8.86665	9.60122e-11	3.04261e-08	14.4824
ZFHX4	-1.1344	6.67115	-8.86189	9.7348e-11	3.04638e-08	14.4689
SRGN	-0.984644	11.1668	-8.8018	1.15909e-10	3.49614e-08	14.2994
ABLIM3	-1.38185	7.02872	-8.78729	1.20907e-10	3.60347e-08	14.2584
MGST2	-0.871107	11.0385	-8.76873	1.27621e-10	3.69439e-08	14.2059
PLEKHA6	-1.56568	7.91932	-8.76855	1.27686e-10	3.69439e-08	14.2054
SYTL3	-0.744871	6.48903	-8.76668	1.28385e-10	3.69439e-08	14.2001
PON3	-0.819333	6.18368	-8.75282	1.33675e-10	3.72606e-08	14.1608
C1orf183	0.791115	7.22246	8.75211	1.3395e-10	3.72606e-08	14.1588
PROS1	-1.12465	10.4583	-8.71573	1.48942e-10	4.04382e-08	14.0557
RPE65	2.07775	6.85641	8.71281	1.5022e-10	4.04382e-08	14.0474
C19orf4	1.58108	7.2248	8.6779	1.66346e-10	4.43029e-08	13.9483
GPR1	-0.90758	6.50677	-8.66528	1.72598e-10	4.54841e-08	13.9124
EMCN	-1.10766	9.3976	-8.65823	1.76191e-10	4.5632e-08	13.8924
KLF2	-0.944608	12.6625	-8.65563	1.77538e-10	4.5632e-08	13.885
TMEM97	1.25463	10.1395	8.65354	1.78627e-10	4.5632e-08	13.879
STEAP4	-1.7509	7.11462	-8.64542	1.82922e-10	4.6257e-08	13.8559
FLJ45909	-0.729094	6.67409	-8.62247	1.95641e-10	4.89787e-08	13.7906
IFI35	-0.736164	9.42708	-8.58802	2.16433e-10	5.36475e-08	13.6924
GIMAP7	-1.19462	10.2561	-8.56173	2.33799e-10	5.73838e-08	13.6173
C10orf128	-0.854049	7.85503	-8.53944	2.49627e-10	6.06739e-08	13.5536
CYR61	-2.26945	11.4428	-8.53503	2.52882e-10	6.08742e-08	13.541
FLJ11000	-0.87544	8.90999	-8.51195	2.70644e-10	6.39205e-08	13.475
ALDH1A1	-2.29431	10.6011	-8.50494	2.76288e-10	6.46436e-08	13.4549
WISP2	-2.31804	8.09082	-8.5007	2.79761e-10	6.48104e-08	13.4427
C18orf56	1.81682	7.29825	8.49778	2.82178e-10	6.48104e-08	13.4344
LOC651872	-2.11719	7.45944	-8.47367	3.02948e-10	6.78807e-08	13.3653
FGR	-1.12073	7.22496	-8.46908	3.07074e-10	6.78807e-08	13.3521
NR3C1	-0.7	7.03343	-8.46869	3.07423e-10	6.78807e-08	13.351
ORF1-FL49	-0.918037	9.55438	-8.46817	3.07898e-10	6.78807e-08	13.3495
RBP1	-1.86989	10.7629	-8.46685	3.09103e-10	6.78807e-08	13.3457
C1orf59	1.19743	8.94635	8.45855	3.16761e-10	6.89575e-08	13.3219
LOC641700	-1.01631	8.20385	-8.43877	3.35793e-10	7.24705e-08	13.2652
CD96	-0.749732	6.32504	-8.4225	3.52314e-10	7.53862e-08	13.2184
RIPK3	-0.742107	6.29182	-8.39657	3.80376e-10	8.07009e-08	13.1439
PGDS	-0.834265	6.92051	-8.3874	3.90826e-10	8.22213e-08	13.1175
DYNC1I1	-1.18424	7.12235	-8.36012	4.23685e-10	8.81504e-08	13.0389
DCP1B	-0.897979	7.28952	-8.35824	4.26051e-10	8.81504e-08	13.0335
TEX10	0.911382	9.26525	8.35171	4.34374e-10	8.91356e-08	13.0147
LOC442213	1.20809	6.93446	8.3025	5.02605e-10	1.01212e-07	12.8727
CRIP1	-1.27745	11.4236	-8.30181	5.03636e-10	1.01212e-07	12.8707
C5orf4	-1.04899	7.91855	-8.29929	5.07407e-10	1.01212e-07	12.8634
FLJ20160	-1.15328	8.75363	-8.29797	5.09395e-10	1.01212e-07	12.8596
BIRC3	-1.21546	7.51514	-8.28791	5.24835e-10	1.03459e-07	12.8306
DEPDC6	-1.47794	9.32266	-8.26571	5.60615e-10	1.09648e-07	12.7664
PPP1R15A	-1.03298	11.4536	-8.25579	5.77389e-10	1.12054e-07	12.7377
MCTP1	-0.630641	6.66467	-8.24984	5.87699e-10	1.13177e-07	12.7204
IL17B	2.91942	8.69951	8.24544	5.95436e-10	1.13792e-07	12.7077
COL22A1	2.6561	8.69214	8.23032	6.22835e-10	1.17415e-07	12.6639
H2AFY2	0.656975	10.7528	8.22981	6.23773e-10	1.17415e-07	12.6624
LYSMD2	-0.747509	10.1775	-8.22704	6.28939e-10	1.17504e-07	12.6544
CXXC6	0.905436	6.54751	8.22315	6.36266e-10	1.17992e-07	12.6431
CFD	-1.79785	9.80297	-8.2183	6.45509e-10	1.18244e-07	12.6291
SAMD9L	-0.896423	8.32447	-8.21749	6.47071e-10	1.18244e-07	12.6267
PTGS2	-1.34133	6.67144	-8.18361	7.15801e-10	1.29856e-07	12.5285
S100A13	-0.748559	8.13696	-8.16834	7.49138e-10	1.34926e-07	12.4841
TNFSF10	-1.1774	9.4013	-8.14799	7.96029e-10	1.42347e-07	12.425
EDA2R	1.02646	6.65723	8.12537	8.51659e-10	1.51215e-07	12.3592
RAC2	-1.04905	9.04707	-8.113	8.83726e-10	1.55803e-07	12.3232
SERPINB1	-0.971846	8.77664	-8.07291	9.96316e-10	1.73845e-07	12.2065
LOC653626	-1.48288	8.60491	-8.06961	1.00619e-09	1.73845e-07	12.1968
CCL23	-1.44726	6.93978	-8.06922	1.00739e-09	1.73845e-07	12.1957
MGC39900	1.00612	9.40682	8.05239	1.05945e-09	1.80431e-07	12.1466
ARHGEF6	-0.973779	10.5154	-8.04098	1.0963e-09	1.85306e-07	12.1133
PTGER3	-1.32166	8.3415	-8.03898	1.10288e-09	1.85306e-07	12.1075
TXNRD1	-0.82774	9.63892	-8.01362	1.19002e-09	1.97687e-07	12.0334
TMEM47	-0.714929	11.8832	-8.01296	1.19236e-09	1.97687e-07	12.0315
THBD	-1.16249	6.69214	-8.0032	1.22781e-09	2.01307e-07	12.003
LOC400120	-2.07039	8.93659	-8.00253	1.23028e-09	2.01307e-07	12.001
LAMC3	2.26732	8.673	7.97461	1.33783e-09	2.17484e-07	11.9194
ITGA9	1.26983	9.27714	7.95854	1.40403e-09	2.26774e-07	11.8723
CCL2	-1.37173	9.34377	-7.91627	1.59438e-09	2.55868e-07	11.7484
LPIN3	-0.664102	6.20155	-7.90906	1.62936e-09	2.55889e-07	11.7273
C14orf139	-0.923775	7.4738	-7.90883	1.6305e-09	2.55889e-07	11.7266
C5orf39	-0.938068	8.28336	-7.90698	1.6396e-09	2.55889e-07	11.7212
ZDHHC2	-0.741772	6.9237	-7.9052	1.64842e-09	2.55889e-07	11.716
TYMS	1.85326	8.17988	7.90453	1.65175e-09	2.55889e-07	11.714
DACT2	1.65701	7.09992	7.89553	1.69713e-09	2.60661e-07	11.6876
KYNU	-1.00958	7.16646	-7.863	1.87193e-09	2.85754e-07	11.5921
ASS	-0.946474	8.70852	-7.8409	2.00102e-09	3.03609e-07	11.5271
DUSP1	-1.70642	12.602	-7.80895	2.20369e-09	3.32346e-07	11.4331
HOXB8	-0.800769	6.30182	-7.76542	2.51364e-09	3.76821e-07	11.3048
FZD10	1.4288	8.96778	7.75323	2.60813e-09	3.88658e-07	11.2688
INMT	-1.57912	9.54792	-7.74265	2.69302e-09	3.96586e-07	11.2376
NPTX2	2.5627	8.44273	7.73415	2.76329e-09	4.04556e-07	11.2125
C10orf65	-0.958995	6.43196	-7.72933	2.80387e-09	4.0811e-07	11.1983
TRIB1	-1.72764	9.2506	-7.72599	2.8324e-09	4.0988e-07	11.1884
TDO2	2.54097	8.08959	7.69419	3.11903e-09	4.462e-07	11.0945
ZNF6	1.34027	6.94888	7.677	3.28598e-09	4.65087e-07	11.0436
MMP11	3.30534	10.082	7.67678	3.28821e-09	4.65087e-07	11.043
KRT19	-2.64452	7.94038	-7.67178	3.33846e-09	4.69541e-07	11.0282
TMEM173	-0.754611	8.24859	-7.6626	3.43288e-09	4.80124e-07	11.001
HSD11B1	-1.09818	6.7686	-7.65451	3.51821e-09	4.89324e-07	10.9771
PPP1R16B	-1.08023	7.4074	-7.65096	3.5564e-09	4.91903e-07	10.9666
PRKCH	-0.913062	9.38543	-7.64284	3.64521e-09	5.01417e-07	10.9425
CLDND2	-0.768026	7.14584	-7.63743	3.70564e-09	5.04199e-07	10.9265
VIL2	-0.945935	10.1275	-7.63564	3.72578e-09	5.04199e-07	10.9212
RAP1GAP	1.72823	7.16062	7.63563	3.72585e-09	5.04199e-07	10.9212
SCN4B	-0.972575	7.44035	-7.63262	3.7601e-09	5.06097e-07	10.9123
LOC375295	-0.895877	8.43878	-7.6257	3.84002e-09	5.14091e-07	10.8918
MS4A2	-1.46897	7.78485	-7.61113	4.01403e-09	5.31699e-07	10.8486
TESC	-0.965181	7.45616	-7.60428	4.09845e-09	5.37197e-07	10.8283
FBXL7	0.678998	9.41765	7.59754	4.18346e-09	5.45484e-07	10.8082
MEX3B	2.03472	8.44175	7.5838	4.36203e-09	5.65821e-07	10.7675
CBX4	1.20604	8.44302	7.57406	4.49337e-09	5.79853e-07	10.7386
PODN	-1.24332	11.0258	-7.57108	4.5343e-09	5.82135e-07	10.7297
GSTM5	-1.82795	7.49536	-7.55706	4.73211e-09	6.04431e-07	10.6881
CLDN5	-0.695198	9.69812	-7.53901	4.9996e-09	6.35355e-07	10.6345
PLAC9	-1.9666	10.1906	-7.53192	5.10889e-09	6.42719e-07	10.6134
PLCG2	-0.855773	9.86515	-7.52943	5.14783e-09	6.4438e-07	10.606
COX7A1	-0.96176	10.9762	-7.52556	5.20888e-09	6.48777e-07	10.5945
CLIC5	-1.07921	6.8616	-7.51635	5.35735e-09	6.61815e-07	10.5671
CCL5	-1.05668	7.41939	-7.51579	5.36642e-09	6.61815e-07	10.5655
EFEMP1	-1.80323	8.74788	-7.51117	5.44268e-09	6.67928e-07	10.5517
NNAT	2.2134	7.71482	7.50247	5.589e-09	6.82539e-07	10.5258
C1R	-1.73769	9.16942	-7.49655	5.69095e-09	6.89408e-07	10.5082
ADH1B	-2.00157	7.5856	-7.49601	5.70032e-09	6.89408e-07	10.5066
DCX	2.82692	8.04813	7.49401	5.73527e-09	6.903e-07	10.5006
PRF1	-0.621084	6.61025	-7.48928	5.8187e-09	6.96991e-07	10.4866
H19	1.7114	12.3954	7.48538	5.88832e-09	6.99607e-07	10.475
C6orf189	-1.32398	9.2114	-7.48493	5.89642e-09	6.99607e-07	10.4736
COL4A4	-1.5738	6.94148	-7.47663	6.04772e-09	7.09752e-07	10.4489
PROCR	-1.11151	9.16771	-7.47463	6.08493e-09	7.09752e-07	10.4429
HTATIP2	-1.00161	7.44284	-7.47407	6.09533e-09	7.09752e-07	10.4413
DKFZp762F0713	1.02265	6.76582	7.45591	6.44308e-09	7.46695e-07	10.3872
PPARG	-0.987933	7.7449	-7.44594	6.64233e-09	7.62802e-07	10.3575
ASPA	-1.41535	7.07659	-7.44118	6.73979e-09	7.7046e-07	10.3433
NAV2	0.730917	7.2881	7.43825	6.80036e-09	7.7385e-07	10.3345
FAM60A	0.763328	12.1397	7.43548	6.85816e-09	7.76896e-07	10.3263
EFNB2	0.997707	10.879	7.42817	7.01321e-09	7.90881e-07	10.3045
C21orf25	-0.66482	10.0534	-7.42075	7.17426e-09	8.05416e-07	10.2823
C11orf82	0.867864	6.932	7.4156	7.28818e-09	8.14551e-07	10.267
CRHBP	-0.888283	6.26597	-7.41292	7.34824e-09	8.17614e-07	10.259
EMP1	-1.03186	11.7401	-7.39087	7.86133e-09	8.70834e-07	10.1932
SMO	0.72456	8.29852	7.388	7.93073e-09	8.74652e-07	10.1846
ADAM15	-0.679182	10.5769	-7.38362	8.03762e-09	8.82552e-07	10.1715
AGTR1	-0.97421	8.08301	-7.36811	8.42879e-09	9.21462e-07	10.1252
IGF2	2.50935	9.41726	7.35949	8.65439e-09	9.42011e-07	10.0994
PPFIA4	1.1189	7.12546	7.35271	8.83613e-09	9.5763e-07	10.0792
POLE2	0.823623	7.42208	7.34911	8.93421e-09	9.64086e-07	10.0684
FAM107B	1.0773	11.1314	7.34435	9.06564e-09	9.74069e-07	10.0542
FGD5	-0.849142	9.31535	-7.34015	9.18291e-09	9.82454e-07	10.0416
HPD	-0.670546	6.22811	-7.33767	9.25301e-09	9.83702e-07	10.0342
KCNG1	1.69282	10.1565	7.33696	9.27317e-09	9.83702e-07	10.0321
LOC648394	-0.648549	7.98887	-7.31528	9.9111e-09	1.04694e-06	9.9672
NOSTRIN	-0.872936	8.32614	-7.31372	9.95844e-09	1.04752e-06	9.96256
BCAT1	1.61313	9.77206	7.30315	1.02869e-08	1.0686e-06	9.93091
TRO	0.903409	7.27195	7.2981	1.04476e-08	1.08081e-06	9.91579
DARC	-2.05592	10.8031	-7.28649	1.08267e-08	1.11275e-06	9.88103
PPM1E	1.23763	6.55695	7.28594	1.08452e-08	1.11275e-06	9.87936
HOXA13	2.21131	8.86155	7.28269	1.09539e-08	1.1175e-06	9.86963
ACVRL1	-0.868641	8.51723	-7.28189	1.09808e-08	1.1175e-06	9.86724
BST2	-1.22746	9.90595	-7.25453	1.19438e-08	1.21058e-06	9.78526
ADH1A	-2.62885	9.98397	-7.25247	1.20198e-08	1.21337e-06	9.77907
CASP4	-0.737692	7.8723	-7.23533	1.267e-08	1.26372e-06	9.72769
SNAP91	1.48474	7.5472	7.23395	1.27242e-08	1.26409e-06	9.72352
CD2	-0.948573	7.25079	-7.22977	1.28885e-08	1.27535e-06	9.71101
SPCS3	1.06857	9.22852	7.18975	1.45778e-08	1.4312e-06	9.59088
PRKD1	1.29066	9.92494	7.17987	1.50282e-08	1.46952e-06	9.5612
HOXB5	-0.804262	7.71778	-7.17864	1.50856e-08	1.46952e-06	9.55749
IL6R	-0.631066	6.75441	-7.17316	1.5342e-08	1.48476e-06	9.54105
CCL14	-1.94114	10.4814	-7.17277	1.53606e-08	1.48476e-06	9.53987
CACNA2D4	-0.710625	6.58004	-7.15476	1.62372e-08	1.56346e-06	9.48573
HOXC6	-1.56425	7.67534	-7.1528	1.63355e-08	1.5669e-06	9.47984
LTC4S	-0.94232	7.61156	-7.14969	1.64927e-08	1.57593e-06	9.4705
TIMP4	-0.914321	6.79058	-7.13856	1.70688e-08	1.61862e-06	9.43702
COL9A2	1.14604	6.68867	7.13423	1.7298e-08	1.63417e-06	9.424
FCER1A	-1.49349	8.33215	-7.10873	1.87135e-08	1.76125e-06	9.34729
LRRC7	1.10766	6.43939	7.10234	1.90861e-08	1.78959e-06	9.32806
CD48	-1.11783	7.38402	-7.09221	1.96925e-08	1.83956e-06	9.29755
EMILIN2	-0.986643	10.0079	-7.08922	1.98752e-08	1.84973e-06	9.28854
LIFR	-1.29897	8.46408	-7.07904	2.051e-08	1.90174e-06	9.25787
SERPING1	-1.09479	9.59774	-7.07342	2.08692e-08	1.92081e-06	9.24094
C1QTNF6	0.97166	8.36174	7.06779	2.12348e-08	1.9473e-06	9.224
CTTNBP2	-1.00716	6.81178	-7.06581	2.13653e-08	1.95212e-06	9.21802
CDCA4	0.600397	8.31535	7.06459	2.1446e-08	1.95236e-06	9.21435
ADAMTS8	1.42762	9.50736	7.05359	2.2187e-08	2.00524e-06	9.18121
PHF11	-0.678611	11.114	-7.05154	2.23287e-08	2.01078e-06	9.175
FARP1	0.744389	8.73468	7.04849	2.25395e-08	2.01882e-06	9.16584
SOX7	-0.843892	7.52281	-7.04751	2.26084e-08	2.01882e-06	9.16286
ANGPTL4	-1.45225	7.51353	-7.04677	2.26598e-08	2.01882e-06	9.16065
TMEM22	-0.79297	7.37089	-7.04353	2.28881e-08	2.03193e-06	9.15087
C11orf69	1.3054	6.65174	7.03865	2.32361e-08	2.04882e-06	9.13615
IL7R	-0.667592	6.70287	-7.03761	2.33106e-08	2.04882e-06	9.13302
FOSB	-2.82973	7.82344	-7.03659	2.33846e-08	2.04882e-06	9.12993
CREG1	-0.874235	10.5266	-7.03629	2.34057e-08	2.04882e-06	9.12905
PCOLCE	-1.54515	10.1931	-7.0202	2.45995e-08	2.14582e-06	9.08053
TUB	0.703533	8.29569	7.01894	2.46957e-08	2.14672e-06	9.07672
FAM107A	-1.0989	9.46631	-7.01493	2.50041e-08	2.16602e-06	9.06461
PTGDS	-1.64634	10.0084	-7.00519	2.5769e-08	2.22458e-06	9.03522
C3orf21	0.605219	10.4853	6.99693	2.64356e-08	2.27428e-06	9.01031
PDK4	-1.56336	9.3699	-6.99434	2.66485e-08	2.27991e-06	9.00249
EGFL6	1.12441	6.64154	6.99392	2.66831e-08	2.27991e-06	9.00122
PSRC1	1.07748	6.93952	6.98962	2.70405e-08	2.30258e-06	8.98824
ATP8B2	-0.668126	9.4169	-6.98193	2.76918e-08	2.35005e-06	8.96503
TNFRSF11B	-0.946304	6.96451	-6.97715	2.81052e-08	2.37707e-06	8.95058
OSTF1	-0.592561	10.1589	-6.97365	2.84109e-08	2.39484e-06	8.94002
SCD	1.22341	9.49535	6.96762	2.89468e-08	2.43182e-06	8.9218
TRPS1	0.889809	8.93961	6.96474	2.92057e-08	2.44537e-06	8.91311
EFNB3	1.83732	9.7498	6.95937	2.96952e-08	2.47806e-06	8.8969
GPSM2	1.40093	9.17122	6.9483	3.07318e-08	2.55605e-06	8.86343
CCDC109B	-0.996567	9.99803	-6.93819	3.17092e-08	2.62861e-06	8.83289
CYYR1	-0.872208	9.95833	-6.93666	3.18597e-08	2.63237e-06	8.82827
CRABP2	1.52244	11.5849	6.91757	3.3802e-08	2.78366e-06	8.77055
VASH2	1.67715	8.14843	6.91032	3.45699e-08	2.82829e-06	8.74863
TNFSF12	-0.616737	8.87317	-6.9065	3.49824e-08	2.85271e-06	8.73706
MPL	1.03887	9.10137	6.90536	3.51062e-08	2.85352e-06	8.73362
MOSC2	-0.750156	7.47449	-6.89367	3.64027e-08	2.93981e-06	8.69824
ABCA6	-1.10094	7.10551	-6.88606	3.72714e-08	3.00029e-06	8.67524
ABCA9	-1.08969	7.10915	-6.87334	3.87718e-08	3.1104e-06	8.63674
NKG7	-1.00303	6.79613	-6.87238	3.88877e-08	3.1104e-06	8.63383
SBK1	0.805485	6.8117	6.85932	4.04965e-08	3.21851e-06	8.59429
GLUL	-0.688742	6.95051	-6.84857	4.18702e-08	3.31715e-06	8.56175
RASL11B	1.66959	10.2113	6.84425	4.24363e-08	3.34507e-06	8.54865
VAMP5	-1.11767	10.9596	-6.84382	4.24921e-08	3.34507e-06	8.54737
HLA-E	-0.907473	12.3333	-6.84275	4.26343e-08	3.34507e-06	8.54411
FMO2	-1.3554	7.29086	-6.84108	4.28561e-08	3.34507e-06	8.53905
MAP3K8	-1.62911	8.38606	-6.83961	4.30521e-08	3.34723e-06	8.5346
GINS2	1.37143	7.68644	6.8381	4.32543e-08	3.35255e-06	8.53003
SORBS2	-0.906668	7.86267	-6.83501	4.36712e-08	3.37441e-06	8.52067
CTSG	-2.55348	8.60457	-6.81959	4.5814e-08	3.52909e-06	8.47395
NDRG1	-0.906276	10.6622	-6.80733	4.75924e-08	3.65483e-06	8.4368
STAT4	-0.688422	6.85565	-6.79293	4.97708e-08	3.79882e-06	8.39315
ATF3	-2.45781	9.0852	-6.77838	5.20746e-08	3.94449e-06	8.34902
CD59	-0.667139	9.35326	-6.7779	5.21521e-08	3.94449e-06	8.34757
EDNRA	1.17811	12.0007	6.77119	5.32508e-08	4.00635e-06	8.32723
GIMAP4	-0.926903	11.3827	-6.77096	5.32899e-08	4.00635e-06	8.32651
HOXB7	-0.920207	7.69476	-6.76889	5.3634e-08	4.02014e-06	8.32024
PAPSS2	-0.85758	9.79333	-6.76157	5.48682e-08	4.08817e-06	8.29805
GGTLA1	-0.743401	6.66219	-6.75726	5.56093e-08	4.1311e-06	8.28496
PPEF1	0.948713	6.3658	6.75225	5.6483e-08	4.17124e-06	8.26976
STRA6	1.40221	6.56852	6.74906	5.70464e-08	4.18814e-06	8.26007
LEPR	-0.781449	7.4818	-6.74593	5.76041e-08	4.20443e-06	8.25058
TUFT1	-0.971918	8.61174	-6.74052	5.85816e-08	4.25099e-06	8.23417
TMEM88	-0.768595	7.94287	-6.73098	6.03477e-08	4.36649e-06	8.2052
LOC91614	0.868425	6.54887	6.72872	6.07731e-08	4.3846e-06	8.19835
NKD2	2.13247	8.11763	6.72159	6.21384e-08	4.47021e-06	8.17668
KLF4	-1.29458	7.75766	-6.71849	6.27406e-08	4.50061e-06	8.16728
CPA3	-2.34207	9.44297	-6.71409	6.36048e-08	4.54956e-06	8.15393
LEPREL1	0.980948	11.748	6.71193	6.40353e-08	4.56731e-06	8.14735
HDC	-1.97094	8.02167	-6.70928	6.45643e-08	4.59195e-06	8.13933
SCIN	1.32976	6.86043	6.7062	6.51867e-08	4.62308e-06	8.12997
CAPN6	1.81568	10.0149	6.705	6.54314e-08	4.62733e-06	8.12632
ICAM2	-1.07711	9.56725	-6.70353	6.57318e-08	4.63548e-06	8.12185
LEPRE1	0.637211	9.1788	6.70007	6.64434e-08	4.65941e-06	8.11135
CPVL	-0.637401	9.58721	-6.69829	6.68129e-08	4.67224e-06	8.10594
EPAS1	-1.03338	12.0804	-6.69725	6.70305e-08	4.6744e-06	8.10277
ARNT2	0.786281	7.92113	6.68835	6.89136e-08	4.79237e-06	8.07575
LOC653342	-1.40429	7.37577	-6.68357	6.99471e-08	4.85076e-06	8.06123
ARHGAP15	-0.771566	8.26895	-6.66162	7.48987e-08	5.16554e-06	7.99452
C6orf188	-0.596509	7.15759	-6.65789	7.57744e-08	5.19736e-06	7.98318
LOC131873	1.27214	6.9804	6.65788	7.57754e-08	5.19736e-06	7.98317
ZNF519	0.778663	8.32921	6.65535	7.63765e-08	5.22428e-06	7.97546
TRPC6	1.41328	8.13926	6.6527	7.70091e-08	5.2532e-06	7.96742
PNMA3	1.09437	7.99061	6.64761	7.82402e-08	5.30831e-06	7.95195
DACT1	0.926683	9.77569	6.64761	7.82411e-08	5.30831e-06	7.95194
SKAP2	-0.90264	8.22439	-6.64559	7.87348e-08	5.32736e-06	7.94581
BCAN	1.44541	6.87158	6.64258	7.94791e-08	5.36323e-06	7.93663
ACSL5	-0.685611	7.79056	-6.63402	8.16286e-08	5.49348e-06	7.9106
B4GALNT4	0.825856	6.76227	6.63158	8.22515e-08	5.5134e-06	7.90319
CBX7	-1.14226	9.76463	-6.62318	8.44333e-08	5.63677e-06	7.87766
RILPL2	-0.698121	9.36812	-6.62039	8.51728e-08	5.67101e-06	7.86915
CXADR	-1.60853	8.13808	-6.61538	8.65121e-08	5.74491e-06	7.85394
NETO2	1.28297	7.58708	6.61365	8.69807e-08	5.76075e-06	7.84867
FCN1	-1.34221	7.49352	-6.60984	8.80215e-08	5.8143e-06	7.83707
CD79B	-0.678672	7.17636	-6.60718	8.87532e-08	5.83341e-06	7.82899
FBXL13	-0.657419	6.74298	-6.6068	8.8861e-08	5.83341e-06	7.82781
FGL2	-1.13685	9.50093	-6.60571	8.91609e-08	5.83341e-06	7.82452
SDPR	-1.18925	10.5636	-6.60542	8.92429e-08	5.83341e-06	7.82363
RNF125	-1.04586	6.97548	-6.59701	9.16153e-08	5.95737e-06	7.79804
FLJ39827	0.907809	8.72341	6.59591	9.19313e-08	5.96244e-06	7.79468
BCAR3	-0.67395	8.4967	-6.59166	9.31582e-08	6.0264e-06	7.78175
RAPGEF3	-1.15358	9.53313	-6.58046	9.64711e-08	6.22463e-06	7.74767
CG018	-0.881564	7.63871	-6.57706	9.74999e-08	6.25875e-06	7.73733
LOC641825	-0.991474	6.95269	-6.5744	9.83123e-08	6.29475e-06	7.72924
SHE	-0.667055	7.33351	-6.55625	1.04043e-07	6.60542e-06	7.67399
TNFRSF10A	-0.760906	6.62166	-6.55613	1.04083e-07	6.60542e-06	7.67361
C9orf125	-0.75194	7.00485	-6.55571	1.0422e-07	6.60542e-06	7.67233
CBX8	0.815602	7.18867	6.54991	1.06125e-07	6.70919e-06	7.65467
MANSC1	-1.00858	8.34119	-6.5384	1.10008e-07	6.91973e-06	7.61962
TRIP13	1.03841	7.19922	6.53586	1.10884e-07	6.94042e-06	7.61189
SYMPK	0.701302	7.75522	6.53584	1.10891e-07	6.94042e-06	7.61182
RARRES3	-0.940627	9.99211	-6.50313	1.2282e-07	7.59211e-06	7.51219
RASIP1	-0.724132	10.5449	-6.50313	1.2282e-07	7.59211e-06	7.51219
AOX1	-1.73869	7.51607	-6.49312	1.26726e-07	7.77593e-06	7.48167
NDP	2.10627	10.5361	6.49074	1.2767e-07	7.81472e-06	7.47443
CDH2	1.73384	10.3516	6.48864	1.28509e-07	7.84691e-06	7.46804
CARD6	-0.668297	6.66752	-6.47171	1.35495e-07	8.23329e-06	7.41643
SLC22A16	-1.33335	7.88821	-6.4644	1.38628e-07	8.4033e-06	7.39414
ACTC	2.96393	10.1086	6.45544	1.42567e-07	8.59435e-06	7.36682
HMGB3	0.942509	7.30859	6.45418	1.43131e-07	8.59435e-06	7.36297
MAFB	1.48709	10.5688	6.44928	1.45337e-07	8.68382e-06	7.34805
ST6GALNAC1	-0.880221	7.26693	-6.44721	1.46284e-07	8.69888e-06	7.34172
AXUD1	-1.40499	10.3393	-6.44254	1.48433e-07	8.80575e-06	7.3275
GPX3	-1.45172	9.16453	-6.44171	1.48818e-07	8.80771e-06	7.32498
ISG20L1	1.03235	9.87233	6.43153	1.53634e-07	9.05111e-06	7.29393
ITGB4	-0.64212	7.0768	-6.43105	1.53864e-07	9.05111e-06	7.29247
GPC2	1.0008	7.06509	6.43074	1.54015e-07	9.05111e-06	7.29151
CD36	-1.39341	7.76272	-6.42795	1.55368e-07	9.08791e-06	7.28298
NTNG1	1.24361	6.22064	6.42355	1.57518e-07	9.19221e-06	7.26958
GYPC	-1.05022	9.76165	-6.4192	1.59675e-07	9.29641e-06	7.25632
TPSAB1	-2.4811	9.22351	-6.41696	1.60801e-07	9.34025e-06	7.24947
TMEM56	-0.634658	6.42729	-6.41478	1.61899e-07	9.38226e-06	7.24284
TM4SF1	-0.747453	12.3759	-6.41194	1.63347e-07	9.4443e-06	7.23416
HBEGF	-1.34598	7.19252	-6.40751	1.65623e-07	9.53188e-06	7.22066
HOXC4	-1.0269	6.91193	-6.40215	1.68429e-07	9.67113e-06	7.20429
UST	-0.729048	8.64238	-6.39502	1.72228e-07	9.84414e-06	7.18254
FDXR	1.08983	9.83022	6.39373	1.72926e-07	9.86152e-06	7.17859
PYCR1	0.780901	7.15822	6.38735	1.76409e-07	1.00145e-05	7.15915
FLT1	-0.616756	7.26144	-6.38469	1.77885e-07	1.00755e-05	7.15103
FAM101A	0.970764	7.22324	6.38081	1.80062e-07	1.01757e-05	7.13917
ZBTB46	0.634656	8.84667	6.37399	1.83947e-07	1.03719e-05	7.11836
IL16	-0.841098	6.68234	-6.37113	1.856e-07	1.04416e-05	7.10964
LOC441376	1.6693	7.34383	6.36689	1.88077e-07	1.05572e-05	7.09671
FLJ21986	-1.29186	10.9617	-6.36196	1.91003e-07	1.06975e-05	7.08166
NOV	-1.50594	9.06218	-6.35607	1.94562e-07	1.08725e-05	7.06366
FOXP2	-0.916962	6.69856	-6.34865	1.99132e-07	1.1103e-05	7.04103
PDGFC	0.832447	11.0255	6.32985	2.11209e-07	1.17242e-05	6.98363
CYBRD1	-0.880941	12.0073	-6.32856	2.12068e-07	1.17459e-05	6.97967
MFNG	-0.686014	9.36518	-6.32746	2.12797e-07	1.17602e-05	6.97633
MBP	-0.971522	9.25495	-6.32046	2.17512e-07	1.19689e-05	6.95497
AADACL1	-0.728473	7.19257	-6.32044	2.17529e-07	1.19689e-05	6.95489
CRIM1	-1.19454	9.14639	-6.30427	2.2883e-07	1.25075e-05	6.90552
GIMAP5	-1.1307	8.68492	-6.30359	2.29317e-07	1.25075e-05	6.90345
SHISA2	2.00269	7.04599	6.30099	2.31194e-07	1.25825e-05	6.8955
GZMK	-1.25296	7.9376	-6.29986	2.32012e-07	1.25996e-05	6.89206
PCOLCE2	-1.73345	9.49328	-6.29824	2.33194e-07	1.26294e-05	6.88711
HBA1	-1.92167	10.5726	-6.29773	2.3357e-07	1.26294e-05	6.88554
RAPGEFL1	0.690012	6.74016	6.29701	2.34096e-07	1.26306e-05	6.88335
TSPAN6	0.620684	9.37575	6.29372	2.36518e-07	1.27338e-05	6.87331
SOX17	-1.09649	7.62589	-6.28877	2.40217e-07	1.28529e-05	6.85818
FZD4	-0.77943	9.95044	-6.2887	2.40269e-07	1.28529e-05	6.85797
CD58	-0.611594	8.70609	-6.28769	2.41036e-07	1.28664e-05	6.85487
KLRB1	-0.719905	6.54914	-6.28171	2.45592e-07	1.30817e-05	6.83662
CSMD2	1.22427	6.65579	6.28045	2.46563e-07	1.3105e-05	6.83277
MMP7	-2.43769	8.13789	-6.27777	2.48646e-07	1.31326e-05	6.82457
NALP1	1.00723	8.75656	6.2731	2.52307e-07	1.32979e-05	6.81032
COL5A2	1.28662	12.1906	6.2604	2.62556e-07	1.37225e-05	6.77151
CYP4F12	-1.00809	6.45349	-6.25806	2.6449e-07	1.37948e-05	6.76436
PART1	1.4061	6.70006	6.24028	2.79653e-07	1.45252e-05	6.71002
ZFPM2	-1.27875	8.45912	-6.23535	2.84006e-07	1.47207e-05	6.69497
POSTN	1.84793	8.71339	6.23165	2.87325e-07	1.48619e-05	6.68365
TSPAN12	-1.18219	8.8546	-6.22191	2.96231e-07	1.5291e-05	6.6539
CFH	-1.05571	8.9782	-6.2149	3.02818e-07	1.55989e-05	6.63247
SULT1A3	-0.716041	6.80557	-6.21314	3.04487e-07	1.56526e-05	6.62711
KERA	1.82398	6.96819	6.20218	3.15143e-07	1.61342e-05	6.59359
TLR4	-0.711316	7.37562	-6.19888	3.18416e-07	1.62353e-05	6.58352
CDC7	0.781913	7.52736	6.19555	3.21761e-07	1.63725e-05	6.57333
TMEM163	1.57722	6.66472	6.18909	3.28345e-07	1.66737e-05	6.55359
LOC399888	-1.17164	6.88714	-6.18551	3.32056e-07	1.67644e-05	6.54264
ELMOD1	1.22282	6.28783	6.18524	3.32335e-07	1.67644e-05	6.54182
PLP1	2.13692	9.28451	6.18351	3.34149e-07	1.67644e-05	6.53652
MXRA7	-0.58794	9.99544	-6.18036	3.37466e-07	1.68349e-05	6.52689
NRCAM	1.07597	6.40794	6.18029	3.37536e-07	1.68349e-05	6.52669
KRT17	2.24026	7.84873	6.17962	3.38245e-07	1.68349e-05	6.52464
EPB41L2	-0.75869	9.12617	-6.16433	3.54872e-07	1.75578e-05	6.47788
GZMH	-1.07165	6.90857	-6.16075	3.58875e-07	1.77208e-05	6.46695
TEK	-0.868824	9.51587	-6.14315	3.79252e-07	1.86534e-05	6.41314
CD209	-1.20419	7.15535	-6.12352	4.03343e-07	1.97962e-05	6.35313
SDC1	1.06594	7.68606	6.12282	4.04232e-07	1.97962e-05	6.35099
KLK7	2.02627	7.58556	6.11259	4.17421e-07	2.0331e-05	6.31971
RCAN1	-1.21494	10.248	-6.1096	4.21362e-07	2.04831e-05	6.31055
IRS1	1.1022	9.39878	6.1071	4.24678e-07	2.06043e-05	6.30291
MUM1L1	1.8347	9.73907	6.10276	4.30502e-07	2.08465e-05	6.28964
HTR1E	1.635	7.99188	6.09813	4.36805e-07	2.1094e-05	6.27548
ZNF334	0.648169	6.92195	6.09777	4.37299e-07	2.1094e-05	6.27438
C10orf11	-0.649848	7.7356	-6.09603	4.39696e-07	2.1129e-05	6.26906
SDC4	-0.696212	10.583	-6.0957	4.40146e-07	2.1129e-05	6.26806
NAT1	-0.767504	6.71982	-6.09541	4.40556e-07	2.1129e-05	6.26715
RNASE4	-0.859516	9.73406	-6.08945	4.48869e-07	2.14455e-05	6.24894
DAB2	-0.707205	11.3957	-6.08337	4.57523e-07	2.18173e-05	6.23034
MST1	0.894762	8.42649	6.06245	4.88582e-07	2.321e-05	6.16635
TH	1.09975	6.94596	6.06126	4.90403e-07	2.32523e-05	6.16273
AQP8	1.50726	6.95209	6.05945	4.93204e-07	2.33409e-05	6.15718
CENPF	1.19367	6.82433	6.0572	4.96692e-07	2.34617e-05	6.15032
PAK3	1.12248	7.99602	6.05463	5.00726e-07	2.36077e-05	6.14244
SOX13	-0.65076	9.39665	-6.05002	5.08022e-07	2.39066e-05	6.12834
PRKCB1	1.0942	8.59995	6.04861	5.10284e-07	2.39681e-05	6.12402
LOC645209	0.604491	6.29732	6.04632	5.1396e-07	2.40955e-05	6.11702
PLA2R1	-0.824929	7.06865	-6.0451	5.15935e-07	2.41429e-05	6.11329
BST1	-0.595322	6.28692	-6.03826	5.27139e-07	2.46211e-05	6.09236
ADM2	0.699399	6.84448	6.03104	5.39226e-07	2.50788e-05	6.07028
UNC5D	1.71924	6.80906	6.0306	5.3997e-07	2.50788e-05	6.06894
RRAS	-0.809282	12.1285	-6.02627	5.47365e-07	2.52828e-05	6.05569
CAV2	-0.735157	10.5313	-6.02465	5.50144e-07	2.53178e-05	6.05075
CDCA7	1.46145	7.88433	6.00844	5.78881e-07	2.65426e-05	6.00116
COL1A1	0.995012	13.4	6.00306	5.88737e-07	2.69452e-05	5.98472
COL4A5	0.804406	12.8058	6.00131	5.91992e-07	2.70448e-05	5.97935
GPR116	-0.711047	10.9538	-6.00061	5.93291e-07	2.70547e-05	5.97721
SRPX	-1.0941	10.9231	-5.98418	6.2471e-07	2.82468e-05	5.92696
LPAR4	0.755011	7.49265	5.984	6.25074e-07	2.82468e-05	5.92639
EFHD1	-1.03207	10.8518	-5.97964	6.33684e-07	2.85843e-05	5.91307
TPST2	-0.701542	8.01048	-5.97839	6.36169e-07	2.86448e-05	5.90925
PRDX6	0.63227	12.9953	5.97685	6.39263e-07	2.87324e-05	5.90453
ABCB1	-0.791067	8.78382	-5.97359	6.45843e-07	2.89761e-05	5.89456
BCL11A	1.00852	7.03672	5.96688	6.59602e-07	2.95405e-05	5.87403
MLLT7	-0.666641	10.2154	-5.9625	6.68731e-07	2.98959e-05	5.86064
SERPINA3	-1.39518	7.36506	-5.95801	6.78242e-07	3.02421e-05	5.84689
NEDD4L	0.881557	8.34318	5.9577	6.78893e-07	3.02421e-05	5.84595
SLC16A4	-0.708117	6.6347	-5.95168	6.91864e-07	3.07107e-05	5.82752
STIL	0.606884	7.48569	5.95108	6.93157e-07	3.07136e-05	5.82571
N4BP2	0.772151	7.9602	5.94343	7.10015e-07	3.1405e-05	5.80231
ZNF365	0.876775	6.19136	5.92686	7.47952e-07	3.29086e-05	5.75162
GPNMB	-1.08981	11.787	-5.91815	7.68696e-07	3.36594e-05	5.72498
IFI44L	-1.27892	9.00261	-5.91784	7.69451e-07	3.36594e-05	5.72403
NPTX1	0.799624	6.04793	5.91086	7.86501e-07	3.41841e-05	5.70269
CDH17	1.22414	6.98921	5.89891	8.1659e-07	3.54304e-05	5.66614
LOC644128	0.611861	10.2261	5.8855	8.51737e-07	3.68914e-05	5.62511
SLC2A1	0.908253	6.55738	5.88082	8.64355e-07	3.73088e-05	5.61079
ANXA2	-0.824245	8.96646	-5.87917	8.6885e-07	3.74383e-05	5.60574
RNF144	0.976736	11.1667	5.87751	8.73399e-07	3.75697e-05	5.60066
TGFBR2	-0.773096	10.7529	-5.87595	8.77669e-07	3.76244e-05	5.59591
COL3A1	0.762672	13.5498	5.87595	8.77677e-07	3.76244e-05	5.5959
CCL4L1	-0.787399	6.83893	-5.87266	8.86788e-07	3.795e-05	5.58585
EGFL7	-0.872247	7.35282	-5.87038	8.93182e-07	3.80934e-05	5.57886
SLC24A3	1.38279	11.6151	5.8682	8.99296e-07	3.82119e-05	5.57222
APBA2	0.610304	6.25178	5.86776	9.00541e-07	3.82119e-05	5.57087
SLCO4A1	-0.835653	6.33201	-5.8638	9.11821e-07	3.85598e-05	5.55875
HES6	1.77188	9.98273	5.86008	9.22559e-07	3.89127e-05	5.54735
CLEC3B	-1.28252	9.56517	-5.85983	9.23274e-07	3.89127e-05	5.5466
JARID1B	0.652803	10.316	5.85786	9.29008e-07	3.90804e-05	5.54057
BHMT2	-0.993807	7.01423	-5.85739	9.30373e-07	3.90804e-05	5.53914
MEST	1.08354	6.90948	5.84551	9.65744e-07	4.04981e-05	5.50282
RNASE1	-0.918746	12.2751	-5.84384	9.70828e-07	4.05659e-05	5.49771
UGP2	-0.70996	9.91007	-5.84339	9.72221e-07	4.05659e-05	5.49632
TUBA4A	-0.967668	6.65306	-5.84122	9.78878e-07	4.0708e-05	5.48967
C10orf10	-0.990648	9.19789	-5.83401	1.00129e-06	4.15708e-05	5.46764
PAMCI	-0.998744	7.28327	-5.82907	1.01696e-06	4.21516e-05	5.45253
KRT18	-1.06597	7.25221	-5.8283	1.01941e-06	4.21835e-05	5.45018
AQP7P2	-0.653092	6.34636	-5.82581	1.02742e-06	4.24448e-05	5.44256
CCDC3	-0.956145	9.5508	-5.82496	1.03018e-06	4.24888e-05	5.43995
CITED2	-1.50753	10.7709	-5.82114	1.04262e-06	4.279e-05	5.42827
C1orf162	-0.808249	9.36633	-5.81808	1.05267e-06	4.31317e-05	5.41894
WBSCR17	0.79242	6.39867	5.81562	1.06085e-06	4.32386e-05	5.4114
CNTROB	0.702452	7.27124	5.78783	1.15765e-06	4.6445e-05	5.32642
PGM2L1	1.17449	9.31892	5.7841	1.17127e-06	4.6784e-05	5.31504
ROBO4	-0.696193	6.95653	-5.78342	1.1738e-06	4.6784e-05	5.31294
EML2	-0.72778	9.46252	-5.78269	1.17647e-06	4.6784e-05	5.31073
MFAP2	1.17838	7.82375	5.78255	1.177e-06	4.6784e-05	5.31028
PDS5B	0.620811	9.41712	5.78117	1.18212e-06	4.69007e-05	5.30606
TNFAIP2	-0.803056	6.84042	-5.77189	1.2171e-06	4.82121e-05	5.27769
RTN4R	0.809898	7.76712	5.7684	1.2305e-06	4.85048e-05	5.26703
FAM130A2	0.784446	8.43207	5.7677	1.23319e-06	4.85048e-05	5.2649
LY6H	1.97663	7.64378	5.76695	1.23611e-06	4.85048e-05	5.2626
C9orf93	1.19293	9.66263	5.76193	1.25577e-06	4.91989e-05	5.24725
PECAM1	-0.993587	9.84562	-5.7607	1.26061e-06	4.93115e-05	5.24351
C17orf91	-1.0228	10.2614	-5.75721	1.27454e-06	4.97787e-05	5.23281
MAOA	-0.907239	10.9275	-5.75617	1.27868e-06	4.98625e-05	5.22966
SLC9A9	-0.614161	8.19479	-5.75248	1.29361e-06	5.03662e-05	5.21836
ASAHL	-0.655649	8.22853	-5.74932	1.30653e-06	5.07903e-05	5.20869
PDE2A	-0.857747	6.73028	-5.7483	1.31072e-06	5.08741e-05	5.20558
EZH2	0.589663	6.16919	5.74111	1.34064e-06	5.18746e-05	5.18362
GBP4	-0.743266	8.90477	-5.74029	1.34411e-06	5.19271e-05	5.1811
FNDC1	1.48689	8.87643	5.73981	1.34614e-06	5.19271e-05	5.17963
GMPR	-0.615724	7.29989	-5.73256	1.37715e-06	5.30415e-05	5.15747
LGALS3	-1.70211	10.7412	-5.72749	1.39923e-06	5.37704e-05	5.142
TJP2	-0.794577	7.50967	-5.72365	1.41625e-06	5.42139e-05	5.13024
IGSF21	0.91802	7.09975	5.72239	1.42186e-06	5.43454e-05	5.12639
PI16	-2.64559	8.96619	-5.72116	1.42737e-06	5.44406e-05	5.12263
CD300A	-0.585206	6.42597	-5.72061	1.42981e-06	5.44406e-05	5.12097
LHX6	-0.685037	7.43055	-5.71638	1.44894e-06	5.49609e-05	5.10804
COX4I2	-1.10142	7.51279	-5.7091	1.48248e-06	5.61482e-05	5.08577
Septin 3	1.03631	6.57768	5.70698	1.49235e-06	5.63662e-05	5.07932
ST8SIA2	1.10714	6.4605	5.7069	1.49274e-06	5.63662e-05	5.07907
DKK3	-0.846492	11.1555	-5.70232	1.51435e-06	5.70103e-05	5.06508
HAPLN4	1.20954	7.16793	5.69742	1.53787e-06	5.78087e-05	5.05009
IFIT3	-0.95618	8.1014	-5.69402	1.55438e-06	5.83417e-05	5.03971
NFIB	-0.805452	10.9827	-5.69222	1.5632e-06	5.85851e-05	5.0342
LRRK2	-0.77598	6.84626	-5.69122	1.56811e-06	5.86187e-05	5.03115
CXorf36	-0.632206	6.94237	-5.69108	1.56879e-06	5.86187e-05	5.03073
LOC648470	-0.714303	8.3469	-5.6835	1.60657e-06	5.98519e-05	5.00758
RGS13	-0.654251	6.09999	-5.68116	1.61846e-06	6.02052e-05	5.00041
SERPINF1	-1.19868	11.2187	-5.67464	1.65192e-06	6.11772e-05	4.98051
HRC	-0.76629	7.48165	-5.67299	1.6605e-06	6.1404e-05	4.97547
C20orf160	-0.820425	8.45837	-5.66795	1.68699e-06	6.22919e-05	4.96007
CLEC1A	-0.704781	8.55405	-5.66706	1.69173e-06	6.23747e-05	4.95735
AXL	-0.790722	10.8976	-5.66442	1.7058e-06	6.28009e-05	4.94929
CA4	-1.31552	7.16526	-5.6629	1.714e-06	6.30101e-05	4.94463
HBB	-1.6439	11.7833	-5.66125	1.72286e-06	6.31506e-05	4.93961
MPZL2	-0.798325	8.60804	-5.64802	1.79595e-06	6.55418e-05	4.8992
BCL2L2	-0.714644	10.9448	-5.64474	1.81457e-06	6.59394e-05	4.88917
CRYAB	-0.856427	11.9442	-5.64471	1.81475e-06	6.59394e-05	4.88908
VANGL2	1.16815	7.89084	5.64094	1.83636e-06	6.659e-05	4.87756
SIX4	0.942886	7.36032	5.64066	1.83798e-06	6.659e-05	4.87671
LOC144481	1.14033	8.68229	5.62793	1.91294e-06	6.88044e-05	4.83783
BTK	-0.59595	7.81174	-5.62628	1.92284e-06	6.89659e-05	4.83282
MYCT1	-1.04065	7.87743	-5.62424	1.93521e-06	6.92235e-05	4.82658
CACNA1C	0.915175	9.79892	5.62418	1.93555e-06	6.92235e-05	4.82641
CCNA1	-1.68281	8.12518	-5.61939	1.96488e-06	7.00723e-05	4.81178
RGN	-0.756182	6.63348	-5.61524	1.9907e-06	7.05908e-05	4.79909
ADCY4	-0.927537	9.99145	-5.61052	2.02042e-06	7.13416e-05	4.78468
GNAI1	-0.818372	7.76371	-5.60436	2.05982e-06	7.26304e-05	4.7659
ALOX5AP	-0.702858	10.5189	-5.6029	2.06933e-06	7.2863e-05	4.76142
RBP7	-0.827595	8.56823	-5.59785	2.10241e-06	7.38881e-05	4.746
ARHGAP10	-0.593854	8.24344	-5.59755	2.10434e-06	7.38881e-05	4.74511
SGK	-1.11403	10.5682	-5.5958	2.11594e-06	7.41912e-05	4.73977
CEBPD	-1.47529	10.4224	-5.59023	2.15331e-06	7.5396e-05	4.72275
PDE8B	0.946348	11.0677	5.5839	2.1965e-06	7.66938e-05	4.70344
PCBP3	0.949753	6.73103	5.57779	2.23902e-06	7.80693e-05	4.6848
PANX2	0.836953	7.13411	5.56629	2.32134e-06	8.04915e-05	4.6497
C1RL	-0.759314	8.04803	-5.56402	2.33794e-06	8.09547e-05	4.64277
JAM2	-0.614366	10.1429	-5.55783	2.38382e-06	8.24294e-05	4.62388
TNFRSF1B	-0.7763	9.88172	-5.55699	2.39009e-06	8.25322e-05	4.62133
IER2	-0.709451	7.33274	-5.5442	2.48798e-06	8.56762e-05	4.58231
LMX1A	0.716849	6.08595	5.54257	2.5007e-06	8.59611e-05	4.57736
RERGL	-1.3919	10.9226	-5.54227	2.50312e-06	8.59611e-05	4.57642
NKX3-1	-0.615147	7.77036	-5.54046	2.51736e-06	8.63317e-05	4.5709
EBF3	-1.0965	8.12506	-5.53808	2.53619e-06	8.67397e-05	4.56366
P2RY8	-0.693965	6.51756	-5.53276	2.57895e-06	8.79619e-05	4.54741
PCAF	-0.720336	9.9355	-5.52827	2.6155e-06	8.9087e-05	4.53373
BMP7	1.21373	6.86054	5.52105	2.67543e-06	9.0847e-05	4.51171
PEG3	0.849698	11.086	5.51969	2.68684e-06	9.10217e-05	4.50758
IL1R1	-0.946175	7.55004	-5.51719	2.70802e-06	9.14915e-05	4.49995
PHGDH	1.07234	11.1912	5.50982	2.77136e-06	9.35054e-05	4.47748
PTBP2	0.655583	10.3848	5.49619	2.89244e-06	9.67841e-05	4.43593
GATA2	-1.42672	7.64096	-5.49598	2.89433e-06	9.67841e-05	4.43529
DOCK9	-0.623845	7.46284	-5.48975	2.95151e-06	9.84189e-05	4.41628
FAM71E1	0.757471	6.67769	5.48965	2.95237e-06	9.84189e-05	4.416
CHRNA5	0.764679	6.51618	5.48645	2.98213e-06	9.9147e-05	4.40625
DCUN1D3	-0.627204	9.42807	-5.48499	2.99586e-06	9.93551e-05	4.40179
CD8A	-0.748045	6.56341	-5.47782	3.06403e-06	0.000101065	4.37993
SOD3	-1.12189	7.77975	-5.47566	3.08479e-06	0.000101615	4.37337
HOXA5	-0.988551	9.72033	-5.47249	3.11563e-06	0.000102496	4.3637
KDELR3	0.595646	9.30176	5.46678	3.1719e-06	0.000103666	4.34631
CD247	-1.06028	7.52958	-5.46472	3.19251e-06	0.000104068	4.34002
PHLDA3	0.678292	9.07723	5.46251	3.21467e-06	0.000104655	4.3333
NTN4	-0.611523	6.16848	-5.46188	3.22102e-06	0.00010466	4.33139
MYOT	-0.771757	6.15797	-5.45935	3.24675e-06	0.000105152	4.32365
PSME4	0.823196	10.7713	5.45787	3.26182e-06	0.000105503	4.31916
ITM2C	1.16668	10.9941	5.45693	3.27141e-06	0.000105541	4.3163
MMP19	-0.588319	7.07387	-5.45111	3.33172e-06	0.000107348	4.29856
KIAA0101	1.02206	6.68456	5.44929	3.35076e-06	0.000107823	4.29302
MGC2408	0.665355	7.26674	5.44569	3.38875e-06	0.000108766	4.28207
STARD13	0.863237	7.59799	5.43487	3.50571e-06	0.000112089	4.24911
ANKRD35	-1.35568	8.12128	-5.43118	3.54649e-06	0.000113108	4.23788
PTPRM	-0.671405	9.40328	-5.43117	3.54662e-06	0.000113108	4.23784
PTHLH	0.713698	7.49068	5.42731	3.5898e-06	0.000114259	4.22609
MUSTN1	-1.11091	8.37677	-5.42159	3.65473e-06	0.000115818	4.20868
NKD1	0.861331	7.27219	5.41207	3.76539e-06	0.000119055	4.17971
C9orf61	-1.0427	7.0828	-5.40955	3.79521e-06	0.000119815	4.17204
UBE2T	1.00751	8.14769	5.40599	3.83788e-06	0.000120739	4.16118
GALNT9	0.896215	6.48278	5.4059	3.83896e-06	0.000120739	4.16091
RGC32	-1.30338	11.6558	-5.40442	3.85675e-06	0.000121125	4.15642
ANGPTL7	-0.7118	6.2231	-5.40408	3.86092e-06	0.000121125	4.15537
MARCKSL1	1.05364	10.3896	5.40182	3.88833e-06	0.000121833	4.1485
LOC653108	-0.59217	6.05124	-5.39596	3.9604e-06	0.000123936	4.13067
MAFF	-0.717472	6.30038	-5.39238	4.00505e-06	0.000125177	4.11978
SLC29A4	0.830984	9.10616	5.38793	4.06129e-06	0.000126776	4.10624
GAMT	0.596837	8.09442	5.38635	4.08146e-06	0.000127247	4.10143
ZNF821	0.607695	7.18647	5.38327	4.12104e-06	0.000128321	4.09206
FLJ90805	0.9182	6.62537	5.37637	4.21107e-06	0.000130904	4.07107
COL4A1	0.764434	13.5498	5.37588	4.21755e-06	0.000130904	4.06958
SCARA5	-1.37305	7.09724	-5.37564	4.22069e-06	0.000130904	4.06886
TM4SF18	-0.867225	9.36433	-5.37514	4.22729e-06	0.000130904	4.06734
NLP	0.590495	7.3373	5.37453	4.23535e-06	0.000130904	4.06549
C12orf48	0.705917	7.7911	5.36965	4.30057e-06	0.000132429	4.05065
FBLN2	-1.26465	9.79122	-5.36586	4.35192e-06	0.000133846	4.03913
CHEK1	0.642081	6.60471	5.364	4.37743e-06	0.000134465	4.03346
DAK	-0.667789	7.29183	-5.36335	4.38633e-06	0.000134573	4.03148
PDLIM1	-1.04473	10.1663	-5.35498	4.50282e-06	0.000137978	4.00604
EDG1	-0.883231	9.16334	-5.34933	4.58312e-06	0.000140267	3.98888
HTRA3	0.933155	6.65448	5.34857	4.59418e-06	0.000140434	3.98654
LOC391045	-0.862925	6.45645	-5.34384	4.66269e-06	0.000142008	3.97217
EPHB1	1.54003	7.89822	5.34336	4.66971e-06	0.000142049	3.97071
KCNJ4	0.594112	6.64891	5.33939	4.72814e-06	0.000143478	3.95864
TRIM56	-0.595806	8.53675	-5.33468	4.79826e-06	0.000145253	3.94435
LPCAT2	-0.698052	7.17944	-5.33289	4.8253e-06	0.000145895	3.93889
INHBB	-0.689483	7.90553	-5.33005	4.86833e-06	0.000146791	3.93027
PRLHR	2.05258	7.49777	5.3276	4.90583e-06	0.000147617	3.92282
RBP5	-0.69207	6.7157	-5.32139	5.00216e-06	0.000150335	3.90395
CASP1	-0.589699	7.2047	-5.31945	5.03256e-06	0.000151067	3.89807
ECM2	-1.11206	8.84024	-5.31748	5.06366e-06	0.000151637	3.89209
DNAJB4	-0.966485	8.11181	-5.31521	5.09989e-06	0.000152445	3.88517
CACNA2D2	1.05818	7.49143	5.2999	5.35004e-06	0.00015945	3.8387
FAP	-0.744743	10.4895	-5.29883	5.36811e-06	0.000159799	3.83542
CX3CL1	-0.785955	9.65642	-5.29832	5.37663e-06	0.000159816	3.83389
C13orf33	-1.48157	8.91881	-5.29803	5.38146e-06	0.000159816	3.83301
LOC642787	0.72784	7.61609	5.29536	5.42659e-06	0.00016091	3.82491
ABI3BP	-0.683969	10.2292	-5.29401	5.4496e-06	0.00016091	3.82081
CCNA2	0.705913	6.88047	5.29396	5.45042e-06	0.00016091	3.82066
RUNX1	0.687696	7.01022	5.29289	5.46875e-06	0.00016126	3.8174
ITGA3	-0.932408	8.16029	-5.29006	5.51731e-06	0.000162501	3.80882
GJC1	-0.586372	6.28614	-5.28516	5.60254e-06	0.000164238	3.79395
SALL1	0.881898	6.55082	5.28376	5.62712e-06	0.000164766	3.7897
B3GALT4	-0.740965	7.49681	-5.28124	5.67177e-06	0.000165686	3.78203
C2orf40	-1.3249	9.29255	-5.28039	5.6869e-06	0.000165934	3.77944
DNALI1	-1.32063	8.33681	-5.27531	5.77789e-06	0.000168393	3.76404
RGS2	-1.17306	11.2725	-5.25741	6.11054e-06	0.000176557	3.70973
CD69	-0.614202	6.55781	-5.25721	6.11445e-06	0.000176557	3.70911
FCGR2B	-0.661783	6.81791	-5.25358	6.18421e-06	0.000178161	3.69811
GBP2	-0.640177	11.2339	-5.25287	6.19794e-06	0.000178351	3.69595
IL6	-1.33464	7.06399	-5.24684	6.31593e-06	0.000181329	3.67766
ID1	-1.00502	9.45526	-5.24317	6.38883e-06	0.000183212	3.66653
MGC16121	1.57451	9.88244	5.24101	6.43205e-06	0.000184241	3.65999
GRIN2A	0.614737	6.46718	5.23848	6.48303e-06	0.000185489	3.65233
JUN	-0.868693	8.71205	-5.22791	6.70079e-06	0.000190746	3.62028
EDN2	1.63467	7.04121	5.22756	6.70807e-06	0.000190746	3.61923
NRXN2	0.893528	9.33553	5.2268	6.72403e-06	0.000190857	3.61693
PPAPDC1A	0.746353	6.27693	5.21546	6.9667e-06	0.000196853	3.58254
MLF1IP	0.729988	6.53239	5.21342	7.01112e-06	0.000197662	3.57637
ADRB2	-0.736009	8.19065	-5.21229	7.03588e-06	0.000198136	3.57296
DDB2	0.592076	7.42499	5.21054	7.0745e-06	0.000199	3.56765
FLJ10781	1.00983	9.4837	5.20945	7.09863e-06	0.000199455	3.56434
RSPO1	-1.49038	8.8423	-5.20262	7.25169e-06	0.00020278	3.54366
DPYSL4	1.68629	9.27047	5.20237	7.25747e-06	0.00020278	3.54288
OSR1	1.54881	7.32147	5.19911	7.33164e-06	0.000204171	3.53302
GIMAP1	-0.983906	8.54066	-5.18289	7.7126e-06	0.000213744	3.4839
LOC152485	0.67518	10.2026	5.18161	7.74346e-06	0.000214207	3.48003
ZEB2	-0.753788	9.59053	-5.17678	7.8612e-06	0.000216746	3.4654
TNNC2	-0.836023	7.17583	-5.17051	8.01656e-06	0.000220302	3.44643
GPM6B	0.903727	7.98639	5.16825	8.0734e-06	0.000221377	3.43958
MMRN2	-0.756488	7.2575	-5.16416	8.17707e-06	0.000223975	3.42721
IFIH1	-0.675143	8.93557	-5.15901	8.30939e-06	0.000227102	3.41165
SNCA	-1.14676	9.67466	-5.15822	8.32996e-06	0.000227233	3.40925
OPLAH	0.625002	7.63982	5.15813	8.33234e-06	0.000227233	3.40897
SOX18	-0.782173	11.7871	-5.15522	8.40849e-06	0.00022906	3.40015
ENPEP	-0.909964	9.32277	-5.15346	8.45477e-06	0.000229821	3.39483
GZMA	-0.935388	8.18658	-5.15279	8.47246e-06	0.000230052	3.39281
C9orf132	0.627963	8.28506	5.14909	8.57066e-06	0.000231713	3.38164
LOH3CR2A	-1.0746	8.05298	-5.14377	8.71427e-06	0.000235088	3.36553
LEMD1	1.09114	6.36549	5.14182	8.76723e-06	0.000236087	3.35965
ETS2	-0.59624	9.1595	-5.14172	8.77015e-06	0.000236087	3.35933
MMP10	1.8593	6.71603	5.13996	8.81837e-06	0.00023713	3.35402
DLK1	2.19818	6.94422	5.13692	8.90245e-06	0.000239134	3.34482
BTG2	-1.00064	9.12598	-5.13582	8.93288e-06	0.000239438	3.34151
ADH1C	-0.717752	6.29734	-5.13184	9.0447e-06	0.000241917	3.32946
LASS6	-0.64618	10.9438	-5.1305	9.08241e-06	0.000242666	3.32542
CDH11	1.03646	11.7974	5.12881	9.13033e-06	0.000243503	3.32032
LYL1	-0.608336	7.73032	-5.12871	9.13319e-06	0.000243503	3.32002
TFPI2	-0.664083	6.24569	-5.12454	9.25297e-06	0.000245911	3.30739
NR4A1	-1.17604	6.49392	-5.1241	9.2656e-06	0.000245986	3.30607
SASH1	-0.808662	10.1062	-5.11396	9.56326e-06	0.000253619	3.27543
RGS22	-0.84279	7.1053	-5.11333	9.58198e-06	0.000253846	3.27353
DAPK1	-0.641732	7.47929	-5.10675	9.78057e-06	0.000257744	3.25365
CHODL	0.994096	6.80285	5.10588	9.80718e-06	0.000258173	3.25102
ID3	-1.13478	10.5571	-5.09765	1.00618e-05	0.000263492	3.22618
S100A4	-1.61977	11.8337	-5.09407	1.01749e-05	0.000266173	3.21536
SEMA3B	-0.944536	9.0297	-5.09348	1.01936e-05	0.000266385	3.21358
HERC3	-0.599556	7.46628	-5.09295	1.02103e-05	0.000266543	3.21199
C6orf126	0.940924	6.32778	5.09028	1.02957e-05	0.000268423	3.20392
RUNX3	-0.722119	7.05952	-5.09003	1.03038e-05	0.000268423	3.20316
GMFG	-0.634363	9.23898	-5.08721	1.03948e-05	0.000270513	3.19464
GPT2	0.742389	9.21307	5.08138	1.05852e-05	0.000274612	3.17705
LHFPL2	0.587191	9.96771	5.0747	1.08077e-05	0.000279515	3.1569
MB	0.618415	6.14469	5.07416	1.08261e-05	0.000279701	3.15526
LOC652878	-0.676446	7.05144	-5.06688	1.10742e-05	0.000285524	3.1333
CDT1	1.09558	6.58554	5.05997	1.13151e-05	0.000290536	3.11246
POPDC2	1.44419	9.64698	5.05938	1.1336e-05	0.000290775	3.11067
G0S2	-0.61606	6.24368	-5.05898	1.13499e-05	0.000290833	3.10949
KLK4	1.52275	6.53909	5.05394	1.15293e-05	0.000294828	3.09429
CFLAR	-0.673737	10.2901	-5.04981	1.16786e-05	0.00029822	3.08183
TSPAN7	-1.13388	9.87787	-5.04947	1.1691e-05	0.00029822	3.0808
KIAA1217	0.637999	8.03914	5.04929	1.16977e-05	0.00029822	3.08025
OBFC2A	-0.62823	9.04332	-5.04733	1.17694e-05	0.000299133	3.07433
KLF6	-0.90032	11.1316	-5.0469	1.17851e-05	0.000299229	3.07304
LOC644538	-0.617907	6.83143	-5.04417	1.18855e-05	0.000300558	3.06483
SLC45A3	-0.923814	7.19438	-5.03868	1.20903e-05	0.00030543	3.04828
GABARAPL1	-0.627472	11.6507	-5.03332	1.22936e-05	0.000309658	3.03213
TGM2	0.887059	10.7453	5.02855	1.24777e-05	0.000313948	3.01774
NUSAP1	1.30244	7.46295	5.02197	1.27355e-05	0.000319793	2.99793
IFI44	-0.735941	9.23321	-5.02011	1.28094e-05	0.000320684	2.99233
GARNL3	0.982684	9.36993	5.01347	1.30768e-05	0.000326723	2.97233
KRT13	-1.84409	7.72488	-5.0113	1.31652e-05	0.000328479	2.96581
CRISPLD1	0.691324	6.80453	5.00879	1.32684e-05	0.000330522	2.95825
STEAP2	-0.805014	7.65786	-5.00309	1.35057e-05	0.000335764	2.94109
CD34	-0.650677	6.72366	-5.00193	1.35543e-05	0.00033664	2.9376
ST3GAL5	-0.901612	8.4804	-5.00046	1.36166e-05	0.00033785	2.93317
ITIH5	-0.63678	6.59898	-4.99773	1.37328e-05	0.000340281	2.92494
SLC7A5	0.712134	7.3326	4.99752	1.37417e-05	0.000340281	2.92431
PPAP2C	0.803795	7.26175	4.98964	1.40823e-05	0.000347684	2.90061
FRMD3	-0.811095	7.7465	-4.98257	1.43954e-05	0.000354364	2.87933
PRR16	0.732679	8.09938	4.98006	1.45079e-05	0.000356433	2.87179
ENPP4	-1.10056	7.69705	-4.97886	1.45621e-05	0.000356876	2.86819
RGS16	-0.964783	9.05797	-4.97851	1.4578e-05	0.000356876	2.86713
NR4A2	-1.27611	7.98811	-4.9784	1.4583e-05	0.000356876	2.8668
MCM2	0.674941	7.43362	4.9732	1.48202e-05	0.000361621	2.85118
HNT	0.863794	6.14949	4.96695	1.51107e-05	0.000368351	2.83239
TOP2A	1.30641	7.07881	4.96567	1.51712e-05	0.000369465	2.82853
PPIC	-0.773958	11.3323	-4.94897	1.59783e-05	0.000386118	2.77836
LOC401115	1.00307	10.9939	4.94832	1.6011e-05	0.000386535	2.77639
S100A6	-0.683367	13.0698	-4.93897	1.64821e-05	0.000395998	2.74833
MMP14	0.768761	7.11869	4.9382	1.6522e-05	0.000396574	2.74599
GSN	-1.12563	10.0434	-4.93578	1.66462e-05	0.000399174	2.73875
KBTBD5	0.675124	6.26013	4.93275	1.68033e-05	0.000401786	2.72966
S100A8	-1.21578	8.04697	-4.93137	1.68758e-05	0.000402861	2.72549
C20orf39	0.601917	7.28448	4.93128	1.68804e-05	0.000402861	2.72523
MGC24103	1.03619	9.90807	4.9211	1.74219e-05	0.000414992	2.69468
DNAJC12	0.838358	8.4588	4.91885	1.75438e-05	0.000417499	2.68794
IDH2	0.667617	9.54667	4.91457	1.77783e-05	0.000420283	2.67509
JPH4	0.792938	8.12465	4.90243	1.84604e-05	0.000434766	2.63868
GVIN1	-0.791865	7.97861	-4.89751	1.8744e-05	0.000440616	2.62393
ASPHD2	0.883392	6.88154	4.8929	1.90136e-05	0.000445698	2.61012
KIAA1688	0.648821	7.88724	4.88989	1.91922e-05	0.000449464	2.60108
BCL6	-0.732392	9.56936	-4.88941	1.92206e-05	0.000449708	2.59965
DKK2	0.890188	6.34833	4.88479	1.94976e-05	0.000455763	2.58581
RBM24	1.3518	8.13267	4.8828	1.96182e-05	0.000458155	2.57985
MYOC	-1.34371	7.29307	-4.8673	2.0583e-05	0.000478425	2.53343
KCNN2	1.23253	7.41194	4.86314	2.08499e-05	0.00048376	2.52098
NLF2	-0.85045	6.5848	-4.86145	2.09593e-05	0.000485847	2.51592
QSOX1	-0.70151	6.67701	-4.85578	2.13301e-05	0.00049262	2.49896
SLC39A2	1.24186	6.28391	4.8542	2.14352e-05	0.00049459	2.49421
LRRN3	1.02238	6.61719	4.85258	2.15427e-05	0.000496613	2.48938
LMCD1	-0.852695	10.5724	-4.85067	2.16702e-05	0.000498633	2.48367
NQO1	-0.843287	9.70422	-4.84081	2.23416e-05	0.000511732	2.45418
PIPOX	0.761127	7.80047	4.83842	2.25073e-05	0.000515054	2.44704
C1QTNF4	1.15254	9.0309	4.83613	2.26672e-05	0.0005179	2.44019
CA12	1.24532	11.1494	4.83426	2.27987e-05	0.000519824	2.4346
SDK2	0.891105	6.87844	4.83176	2.29759e-05	0.000522911	2.42712
SAC3D1	0.674074	8.95253	4.83068	2.30529e-05	0.000524187	2.42388
EVI1	-0.60016	9.29605	-4.82906	2.31687e-05	0.000525819	2.41904
CCKBR	1.14448	6.41349	4.82879	2.31877e-05	0.000525819	2.41825
DPP4	-0.650523	6.60897	-4.82753	2.32787e-05	0.000527405	2.41447
GATA5	1.27585	8.33979	4.82117	2.37406e-05	0.000536414	2.39548
SH3PXD2B	0.774817	8.93034	4.81524	2.418e-05	0.000545358	2.37776
CD6	-0.617853	6.36647	-4.812	2.44231e-05	0.00054985	2.36809
FAM43A	0.662046	10.3669	4.80861	2.46811e-05	0.000554162	2.35794
SLC2A8	0.673399	10.1458	4.79938	2.5395e-05	0.000568662	2.33039
RUNDC3B	-0.833236	9.35907	-4.79793	2.55087e-05	0.000570698	2.32607
CCBP2	-0.866033	7.15282	-4.7959	2.5669e-05	0.000573259	2.32002
LOC440928	1.56759	8.61922	4.79333	2.58735e-05	0.000576798	2.31235
PLCE1	-0.779137	8.67173	-4.79207	2.59748e-05	0.000578539	2.30858
BSN	0.677205	7.06763	4.78633	2.64393e-05	0.000586279	2.29145
PPL	-0.956475	6.57495	-4.78358	2.66643e-05	0.000589075	2.28327
OR2A9P	-0.920957	7.36049	-4.78233	2.6768e-05	0.000589908	2.27952
VCAN	1.11135	11.2003	4.78194	2.68004e-05	0.000590105	2.27835
RHBDL3	0.875893	7.5763	4.77235	2.76051e-05	0.000605161	2.24978
LATS2	-0.608558	7.93778	-4.7681	2.79701e-05	0.00061178	2.23709
PMP2	-0.714826	5.85537	-4.76798	2.79803e-05	0.00061178	2.23674
PRC1	0.793039	7.84917	4.76429	2.83004e-05	0.000617644	2.22575
CYSLTR1	-0.750324	7.41452	-4.76362	2.83594e-05	0.000617908	2.22374
IFITM1	-0.810656	11.3009	-4.76262	2.84467e-05	0.000618483	2.22077
KL	-0.604928	6.94247	-4.76214	2.84887e-05	0.000618483	2.21935
HRASLS	1.23672	7.37256	4.76213	2.84896e-05	0.000618483	2.21932
C16orf75	0.601363	7.97575	4.76191	2.85093e-05	0.000618483	2.21865
SLC6A16	-0.66949	7.79564	-4.76043	2.86397e-05	0.000620774	2.21424
GALNT13	0.872058	7.31741	4.75779	2.88738e-05	0.000623689	2.20638
C1orf188	0.591219	7.62384	4.75684	2.89589e-05	0.000624988	2.20354
FXYD1	-0.765662	9.1596	-4.75589	2.90434e-05	0.000626272	2.20073
SELE	-1.58701	7.06743	-4.75515	2.911e-05	0.000627168	2.19851
PLA2G4A	-0.708609	9.08264	-4.75089	2.94951e-05	0.000634918	2.18582
BMP4	-0.603702	7.20329	-4.75	2.95755e-05	0.000635557	2.18319
CDS1	0.724434	6.5375	4.7438	3.01471e-05	0.000646175	2.16471
DFNA5	-1.0627	10.7451	-4.7427	3.02497e-05	0.000647819	2.16143
HEG1	-0.923564	9.21804	-4.74187	3.03268e-05	0.000648099	2.15897
AGT	-0.77911	6.80924	-4.74176	3.03368e-05	0.000648099	2.15866
SELP	-0.922352	8.46094	-4.74172	3.03404e-05	0.000648099	2.15854
FAM57B	0.650386	6.10209	4.73705	3.07808e-05	0.000654713	2.14463
MYO1D	-0.795793	8.22325	-4.73174	3.12886e-05	0.000664949	2.12883
GNG7	0.713878	9.20654	4.71664	3.27784e-05	0.000689639	2.08393
KA21	-1.06259	7.34415	-4.71631	3.28121e-05	0.000689715	2.08294
FAM46A	-0.733214	11.3767	-4.71505	3.29396e-05	0.000691815	2.07919
PDZRN4	-0.688764	6.6506	-4.7084	3.36211e-05	0.000703766	2.05943
TMEM130	0.58532	6.33432	4.70489	3.39862e-05	0.00071022	2.04901
TRHDE	0.814077	6.43222	4.69874	3.46358e-05	0.000721987	2.03073
FZD2	0.86063	9.04664	4.68977	3.56048e-05	0.000737886	2.00411
MVP	-0.656537	9.8215	-4.68891	3.56998e-05	0.00073916	2.00154
C2	-0.77201	6.69704	-4.68841	3.57545e-05	0.00073916	2.00006
CLIP4	-0.784376	8.47268	-4.68741	3.58649e-05	0.00074046	1.99708
HSPC047	-0.724271	7.64806	-4.6873	3.58769e-05	0.00074046	1.99676
ATP2B2	0.630906	6.37199	4.68699	3.5911e-05	0.000740553	1.99584
PCP4	1.63319	12.6532	4.68401	3.62421e-05	0.000746151	1.98699
MEOX2	-1.12584	7.18027	-4.67751	3.69728e-05	0.00076057	1.96773
MCL1	-0.707403	8.9767	-4.67477	3.72858e-05	0.00076574	1.9596
CORO1A	-0.826309	7.67213	-4.67451	3.73159e-05	0.00076574	1.95882
NCAM1	0.75584	9.61269	4.6733	3.74548e-05	0.000767333	1.95523
MGLL	-0.610542	7.49229	-4.66774	3.81005e-05	0.000777775	1.93874
LOC340243	0.728345	7.31192	4.66758	3.81198e-05	0.000777775	1.93826
LOC387763	-0.905866	10.5931	-4.66667	3.82265e-05	0.000778683	1.93556
SYT13	1.70916	6.94575	4.66291	3.86709e-05	0.000784544	1.92441
COBLL1	-0.885909	9.67717	-4.66135	3.88569e-05	0.000787679	1.91978
ST6GALNAC6	-0.596556	9.15078	-4.65717	3.93585e-05	0.000795913	1.90741
TRPC4	-0.640308	6.94813	-4.6562	3.94758e-05	0.000797641	1.90454
GADD45B	-0.83411	8.97871	-4.64988	4.02498e-05	0.000811316	1.88581
C9orf58	-0.659091	11.4573	-4.64797	4.0487e-05	0.00081544	1.88015
NPY5R	-0.716807	7.05943	-4.64562	4.078e-05	0.000819364	1.87319
TSPAN13	-0.843841	9.01146	-4.64195	4.12425e-05	0.000827992	1.86232
EGFLAM	0.616456	8.56967	4.63852	4.1679e-05	0.000836085	1.85216
CADM1	1.27181	9.49736	4.63474	4.21661e-05	0.000844502	1.84096
EXTL1	0.93424	7.34024	4.63288	4.24074e-05	0.000848655	1.83546
GPX7	0.637559	9.76978	4.62888	4.29308e-05	0.000858444	1.82363
MMRN1	-1.02183	8.87948	-4.62794	4.30553e-05	0.000860247	1.82084
ITPKA	1.11488	7.27928	4.62707	4.31701e-05	0.000861853	1.81827
LOC283537	0.634299	9.19584	4.62417	4.35558e-05	0.000868167	1.80969
YBX2	1.1549	7.87282	4.62342	4.36565e-05	0.000869483	1.80747
LOC149134	0.704868	6.88042	4.61431	4.48935e-05	0.000891284	1.78053
KCNAB3	0.851809	6.74737	4.61171	4.52528e-05	0.000897704	1.77285
NFKBIZ	-0.850712	8.07442	-4.61011	4.54754e-05	0.000900694	1.76811
CCNB2	0.944233	6.67803	4.59863	4.71035e-05	0.000928473	1.73421
CDCA5	0.827973	7.05691	4.5984	4.71376e-05	0.000928473	1.73351
SATB2	1.44901	8.98898	4.58983	4.83914e-05	0.000949435	1.70821
KCNA5	-0.772358	6.65489	-4.5825	4.94901e-05	0.000968713	1.68658
AFAP1L1	-0.749704	7.41693	-4.57761	5.02377e-05	0.000981811	1.67213
RARRES2	-0.970832	10.1486	-4.57593	5.04963e-05	0.000986096	1.66718
GDPD5	-0.964004	8.05301	-4.57507	5.06285e-05	0.000987908	1.66466
CACNA1G	0.622081	6.40641	4.57474	5.06798e-05	0.000988138	1.66369
FOXF2	1.18256	6.79787	4.56966	5.14752e-05	0.000999752	1.64868
SH2D3C	-0.586934	8.35152	-4.56874	5.16193e-05	0.00100177	1.64599
SERPINE1	-1.30376	7.51268	-4.56252	5.26118e-05	0.00101788	1.62764
BUB1	0.652064	6.54548	4.55966	5.30746e-05	0.00102446	1.6192
SBDS	-0.778349	10.6473	-4.55788	5.3364e-05	0.00102925	1.61396
NNMT	-1.15945	9.72596	-4.5553	5.37859e-05	0.00103579	1.60638
PRRX2	0.833394	9.7923	4.55141	5.44301e-05	0.00104457	1.59491
SPTBN1	-0.803628	9.21729	-4.5477	5.50521e-05	0.00105369	1.58397
TP53INP1	0.662151	9.94736	4.54672	5.52173e-05	0.00105605	1.58108
EOMES	-0.614708	6.72824	-4.54293	5.58595e-05	0.00106589	1.56994
PLEKHA5	0.734644	11.3433	4.5401	5.6345e-05	0.00107351	1.56161
SNCAIP	0.718617	11.3009	4.53117	5.79044e-05	0.00109924	1.53532
RAD51L1	1.35304	7.84814	4.53111	5.79146e-05	0.00109924	1.53515
FBLN1	-0.613757	11.2344	-4.52038	5.98448e-05	0.00112988	1.50358
MDFIC	-0.736687	8.45345	-4.51929	6.00435e-05	0.00113277	1.50039
KCNF1	1.48669	6.85302	4.51704	6.04574e-05	0.00113972	1.49377
HCST	-0.609697	9.68072	-4.51138	6.15111e-05	0.00115524	1.47714
CBLN1	1.32672	8.11265	4.50807	6.21365e-05	0.00116436	1.4674
TGFB3	1.1975	11.0392	4.50746	6.22511e-05	0.00116564	1.46563
ANKRD38	1.03861	6.94346	4.50254	6.31942e-05	0.00117977	1.45115
MYLPF	1.2224	6.38706	4.50043	6.36026e-05	0.00118651	1.44495
RBM20	0.925403	7.42383	4.49747	6.41792e-05	0.00119548	1.43626
C20orf103	1.75515	9.28907	4.49576	6.45133e-05	0.00119992	1.43127
LOC644244	0.611508	6.29319	4.49441	6.4781e-05	0.001204	1.42728
EGR1	-0.954607	11.0818	-4.49051	6.55554e-05	0.00121659	1.41584
FOXC1	-1.12054	8.24876	-4.48468	6.67306e-05	0.00123453	1.39875
CSTB	-0.628146	11.5037	-4.4845	6.67685e-05	0.00123453	1.3982
PRL	1.6556	8.07256	4.48269	6.71379e-05	0.00124044	1.39289
FLJ22662	-0.868856	9.51972	-4.48048	6.75917e-05	0.00124698	1.38641
LCP1	-0.662642	9.89303	-4.47626	6.84654e-05	0.00125791	1.37405
MAP4K1	-0.616357	6.6194	-4.47574	6.85744e-05	0.00125862	1.37252
ECM1	-0.79282	7.08724	-4.47403	6.89331e-05	0.00126335	1.3675
SLC5A3	0.636015	6.54941	4.47164	6.94361e-05	0.00126978	1.3605
RAPGEF4	-0.702293	7.64491	-4.46933	6.99264e-05	0.00127688	1.35373
PDXP	0.585541	9.42504	4.46886	7.00269e-05	0.00127779	1.35235
ATOH8	-0.796832	7.9437	-4.46663	7.05034e-05	0.00128554	1.34583
PERP	-0.642665	9.44159	-4.46462	7.09364e-05	0.00129156	1.33993
COL27A1	1.14147	7.74635	4.46006	7.19287e-05	0.00130518	1.32657
ZNF469	0.704546	6.80635	4.4566	7.26898e-05	0.00131678	1.31644
CYP4B1	-1.02433	6.2336	-4.45515	7.30125e-05	0.00132057	1.31218
SMARCB1	0.841798	9.14538	4.45495	7.30571e-05	0.00132057	1.3116
NANOS3	0.677829	6.74447	4.45447	7.3163e-05	0.00132153	1.3102
PRDM1	0.745437	8.59742	4.45135	7.38611e-05	0.00133125	1.30107
HAPLN1	0.673343	5.98086	4.44742	7.47499e-05	0.0013433	1.28956
TAGLN2	-0.92832	9.95006	-4.44583	7.5113e-05	0.001348	1.2849
KIAA0830	-0.812636	8.68821	-4.44389	7.55573e-05	0.00135306	1.27923
TNS3	-0.624926	11.0378	-4.44078	7.62743e-05	0.00136297	1.27015
SEPX1	-0.706495	10.6435	-4.44005	7.64455e-05	0.00136409	1.26799
P2RY5	-0.64014	9.87347	-4.43603	7.73853e-05	0.00137791	1.25624
EEF1A2	1.18347	6.407	4.43397	7.78708e-05	0.00138557	1.25022
LOC221091	-0.789686	9.74045	-4.42971	7.8886e-05	0.00140065	1.23777
SLC14A1	-0.645114	6.52192	-4.4195	8.1371e-05	0.00143996	1.20795
KIAA0427	-0.798129	8.14946	-4.41785	8.17812e-05	0.0014459	1.20311
FZD5	0.968381	6.68879	4.40851	8.41341e-05	0.00148226	1.17584
SFRP1	0.945559	13.0793	4.40814	8.42279e-05	0.00148287	1.17477
ASTN1	0.666345	6.69512	4.40731	8.44404e-05	0.00148453	1.17235
PPFIA2	0.752591	6.55543	4.39704	8.71158e-05	0.0015262	1.14237
REC8L1	0.948228	8.37642	4.39599	8.73916e-05	0.00152996	1.13933
HAMP	0.853272	6.37748	4.39311	8.81598e-05	0.00154126	1.13092
MAP3K5	-0.718159	8.09035	-4.38276	9.09703e-05	0.00158641	1.10076
CHRNA1	0.924079	6.17592	4.382	9.11796e-05	0.00158851	1.09855
LOC58489	0.751541	9.4663	4.38089	9.14877e-05	0.00159276	1.09531
GGH	0.700157	8.32347	4.37796	9.23037e-05	0.00160474	1.08678
NGEF	-0.885275	7.01864	-4.37689	9.26054e-05	0.00160664	1.08364
RENBP	-0.740881	7.06514	-4.36841	9.50149e-05	0.00164048	1.05897
BNC2	0.747086	11.1098	4.36553	9.58464e-05	0.0016537	1.0506
SPRY1	-0.977034	9.57598	-4.36518	9.5948e-05	0.00165431	1.04958
GNB4	-0.71719	7.75283	-4.36445	9.61615e-05	0.00165685	1.04744
OLFML2B	0.964821	8.60036	4.36121	9.711e-05	0.00166988	1.03801
SPSB1	1.09395	9.94741	4.36118	9.71176e-05	0.00166988	1.03794
PLVAP	-0.841588	12.1999	-4.35671	9.84427e-05	0.00168528	1.02492
FPR3	-0.594515	7.81362	-4.3567	9.8444e-05	0.00168528	1.02491
CDH3	0.914486	8.25746	4.35657	9.84845e-05	0.00168528	1.02451
FOXL2	0.890929	6.54624	4.35631	9.85598e-05	0.00168541	1.02378
PRUNE2	0.623136	8.00548	4.34706	0.000101358	0.00172973	0.996886
ANG	-0.693084	10.1742	-4.34679	0.000101442	0.00172997	0.996095
GPC4	-1.07294	9.32327	-4.34602	0.000101679	0.00173283	0.993857
GOLM1	0.837569	8.24381	4.31042	0.00011323	0.00191534	0.890551
MMP9	1.37226	6.43439	4.30797	0.000114073	0.00192571	0.883426
PRDM8	1.09107	9.27162	4.30708	0.000114377	0.00192953	0.880875
IFI27	-1.0358	9.90164	-4.30415	0.000115393	0.00194521	0.872386
RUTBC2	-0.645452	7.00795	-4.30396	0.000115462	0.00194521	0.871814
NINJ2	-0.863421	8.73575	-4.3029	0.000115831	0.00195013	0.868747
DBC1	1.39121	6.90922	4.30036	0.000116722	0.00196248	0.861396
OMD	-1.00921	9.06826	-4.29974	0.00011694	0.00196483	0.859603
SLC26A7	0.808046	6.0662	4.28991	0.000120461	0.00200925	0.831143
CXorf57	0.818961	7.5074	4.28925	0.0001207	0.00201111	0.829241
RAD51AP1	0.765277	7.09943	4.28915	0.000120739	0.00201111	0.82893
REEP6	0.648055	6.99626	4.28449	0.000122446	0.00203143	0.815458
LOC645492	0.975835	6.32058	4.27513	0.00012595	0.00208404	0.788393
TIPARP	-0.679665	9.96041	-4.2699	0.000127949	0.00211293	0.773288
RAGE	-0.674862	8.90817	-4.26712	0.000129024	0.00212787	0.765263
IL32	-0.678065	6.75813	-4.2565	0.000133218	0.0021884	0.734579
PLAU	-0.763651	9.28983	-4.25599	0.000133422	0.0021903	0.733117
KIAA1324L	-0.909952	7.58521	-4.25279	0.000134715	0.00221008	0.72387
KCNMA1	0.717081	9.58447	4.25237	0.000134884	0.00221141	0.722665
POLD3	0.662396	8.52152	4.24618	0.000137416	0.00224704	0.704828
RIMS2	1.00653	6.89361	4.24422	0.000138229	0.00225738	0.699175
HEPH	0.815343	9.62759	4.24235	0.000139008	0.00226715	0.693786
GPR37	-1.06213	7.07897	-4.24176	0.000139258	0.00226974	0.692067
FMO3	-1.18347	6.71907	-4.23905	0.000140394	0.00228529	0.684273
SWAP70	-0.68629	9.63509	-4.23671	0.000141389	0.00229848	0.677509
C16orf73	0.591532	6.04518	4.23397	0.000142555	0.00231444	0.669632
TUBA3E	1.3999	7.68709	4.2315	0.000143617	0.00232866	0.662517
PCYOX1	-0.86268	10.697	-4.22739	0.000145405	0.00235156	0.650659
TGFB2	0.93797	8.0207	4.21762	0.000149733	0.00241375	0.622549
ST6GAL1	-0.685123	8.62268	-4.21481	0.000151002	0.00242615	0.614457
RSAD2	-0.626344	7.06716	-4.21306	0.000151799	0.00243452	0.609415
TMEM30B	-0.8703	6.72855	-4.20982	0.000153282	0.00245673	0.6001
PPARGC1A	0.715939	7.34026	4.20541	0.000155324	0.00248151	0.587422
NUDT10	0.821695	6.80064	4.20306	0.000156422	0.00249746	0.580671
CACNA1E	0.779223	6.1915	4.19929	0.000158201	0.00252105	0.569833
GABRR1	0.65319	5.94684	4.19866	0.000158499	0.00252134	0.568036
PPP1R14C	0.726166	6.16022	4.19486	0.000160313	0.0025466	0.557131
CTNNAL1	-0.944797	9.95769	-4.19337	0.000161031	0.00255637	0.552853
MAP4K5	0.644869	10.6281	4.19045	0.000162446	0.00257657	0.544467
LRRC33	-0.670376	7.27421	-4.18563	0.000164811	0.00260734	0.530625
OPTN	-0.5914	10.6236	-4.18373	0.000165751	0.00261969	0.525176
TMEM121	0.845399	8.39369	4.18061	0.00016731	0.00263601	0.51621
TBX15	0.642128	6.19476	4.17825	0.000168493	0.00264963	0.509466
PBEF1	-0.618671	7.65007	-4.17304	0.000171143	0.00268624	0.494523
PLAT	-0.944017	9.62203	-4.1704	0.000172501	0.00269741	0.486956
OKL38	-0.652438	7.58872	-4.16744	0.000174037	0.00271466	0.478463
NCAPG	0.81236	6.37882	4.16217	0.000176804	0.00275158	0.463361
WDR86	0.891315	8.72407	4.16029	0.000177799	0.00275741	0.457991
CLIC1	-0.605128	7.98444	-4.15547	0.000180383	0.00278459	0.444178
LRRC4C	0.764659	7.47734	4.14969	0.000183523	0.00281699	0.427656
ITPR3	-0.745906	9.03509	-4.14857	0.00018414	0.0028217	0.424444
CPE	-0.844172	10.7961	-4.14757	0.000184693	0.002828	0.421577
COL12A1	1.0062	10.4444	4.14712	0.00018494	0.00283006	0.420296
CBR3	-0.663189	8.59351	-4.14546	0.000185861	0.00284068	0.41554
DNASE1L3	-0.750999	7.30657	-4.1448	0.000186226	0.00284305	0.413665
LOC286208	0.608427	8.0904	4.14323	0.0001871	0.00285265	0.409182
PDGFD	-0.748929	9.12366	-4.14002	0.000188908	0.00287772	0.39998
EPHB3	0.665893	7.1672	4.13918	0.000189379	0.00288213	0.397596
ZNF561	0.664767	7.96282	4.13684	0.00019071	0.00289886	0.390895
CCDC69	-0.586359	8.33966	-4.13575	0.000191331	0.00290301	0.387783
FLJ45187	0.6615	7.78373	4.13159	0.000193719	0.00292859	0.375914
TNXA	-0.655206	6.40364	-4.12972	0.000194804	0.00293968	0.370568
NPDC1	-0.614954	10.6421	-4.12762	0.000196031	0.00295286	0.364559
HTLF	-0.616178	10.001	-4.12719	0.000196281	0.00295484	0.363343
C1QL1	0.863944	6.9928	4.12591	0.000197031	0.00296435	0.359692
ADAMTS9	0.66828	9.3339	4.12478	0.000197697	0.0029708	0.356463
C1orf186	-0.968	6.65819	-4.12272	0.000198916	0.00298731	0.350585
LPHN1	0.710034	8.67016	4.12011	0.000200472	0.00300708	0.343129
LRRN4CL	-0.759077	9.90681	-4.11705	0.000202312	0.00302742	0.33439
LOC399947	0.71482	6.09703	4.11457	0.000203813	0.00304624	0.327321
SPRR2F	1.03072	6.70347	4.11339	0.000204529	0.00305148	0.323966
SCNN1A	-0.61132	7.33074	-4.11225	0.000205225	0.00305498	0.320713
CCDC60	0.840091	6.50515	4.1069	0.000208524	0.00309999	0.305464
PTGFR	-0.967391	8.43788	-4.10491	0.000209766	0.00311476	0.299783
CD24	1.65568	8.84815	4.10268	0.000211164	0.00312995	0.293432
XG	1.04433	6.40815	4.09976	0.000213005	0.00314792	0.285128
ANXA2P1	-0.625531	7.99825	-4.09848	0.000213819	0.00315436	0.281483
PIK3R1	0.662572	10.0696	4.09786	0.000214216	0.00315836	0.279709
KLK6	0.890694	6.64317	4.09001	0.000219284	0.00321981	0.257349
CARD10	-0.828677	8.01693	-4.08723	0.000221105	0.00323896	0.249441
LFNG	-0.883504	9.53967	-4.0843	0.000223039	0.00326347	0.241115
GABRA2	0.640392	6.09794	4.08408	0.000223188	0.00326374	0.240477
FBN3	1.05234	6.30343	4.07729	0.000227737	0.00332249	0.221192
AICDA	0.638689	6.39553	4.07155	0.000231662	0.00336994	0.204857
GDF15	0.689887	7.46197	4.05749	0.000241542	0.0034974	0.164947
HIST1H1C	-0.823924	7.6942	-4.05424	0.000243882	0.00352721	0.155734
GALGT	0.739497	6.79492	4.04722	0.00024902	0.00359382	0.135817
UHRF1	0.962357	6.6801	4.04653	0.000249531	0.00359705	0.13386
CST3	-0.916169	12.9137	-4.04647	0.000249573	0.00359705	0.133697
NDRG4	-0.859566	8.42384	-4.04436	0.000251137	0.00361723	0.127729
MMP13	0.993553	6.44457	4.04071	0.000253874	0.00364853	0.117376
CPNE8	-0.659202	8.31218	-4.03933	0.000254914	0.00365717	0.113473
SPATA13	-0.61003	6.76659	-4.03385	0.000259089	0.00370858	0.097955
ABCC4	-0.707224	8.10632	-4.0311	0.000261212	0.00373469	0.090161
TMEM16D	0.711162	6.28313	4.027	0.000264402	0.00377598	0.0785715
LIMCH1	-0.791898	8.70534	-4.02019	0.000269789	0.00383542	0.0593111
ALDH1A2	-1.1497	11.2476	-4.01941	0.000270415	0.00383995	0.0570999
LOC653888	-0.859114	9.6071	-4.01397	0.000274809	0.00389277	0.0417114
BHLHB3	1.06043	7.36716	4.00887	0.000278986	0.00393267	0.0273102
E2F2	0.742128	6.32025	4.00762	0.00028002	0.00393993	0.0237786
LOC440934	-0.594317	6.19763	-4.00171	0.000284958	0.00399212	0.00709417
STAB1	-0.60875	9.15492	-4.00114	0.000285438	0.00399438	0.00548592
LOC653496	-0.686957	7.56063	-3.99964	0.000286704	0.00400771	0.00126541
PLCXD1	0.838376	7.54256	3.99737	0.000288635	0.0040301	-0.00514086
UBE2C	0.616868	6.49693	3.99074	0.000294344	0.00410524	-0.023833
TUBA3C	1.05172	6.48087	3.98961	0.000295328	0.00411667	-0.0270179
IGFL2	0.695358	6.19315	3.97829	0.00030537	0.00423543	-0.05892
PHLDA1	0.816194	9.39556	3.97639	0.00030709	0.00425457	-0.0642785
CEP55	0.695218	6.21075	3.97518	0.000308187	0.00426268	-0.0676778
HTR2B	1.2235	10.7295	3.97096	0.000312047	0.00431369	-0.0795505
KLK8	0.696877	6.35216	3.96971	0.000313203	0.00432252	-0.0830791
PRICKLE1	-0.589337	10.5966	-3.96945	0.000313444	0.00432345	-0.0838113
TMEM100	-0.732446	8.0171	-3.9685	0.000314323	0.00433319	-0.0864818
SLC2A3	-0.965631	10.6978	-3.96292	0.000319533	0.00439077	-0.102161
LOC653281	-0.690519	7.06143	-3.95751	0.000324671	0.00444424	-0.117373
KLK5	0.974394	6.79398	3.95564	0.000326469	0.0044662	-0.122638
SOCS2	0.766523	10.9114	3.95007	0.000331865	0.00453507	-0.138269
RUNDC1	0.752763	10.2272	3.94842	0.000333484	0.0045547	-0.142908
PHF21B	0.629564	7.22959	3.94501	0.000336849	0.00459314	-0.152479
SAMD11	0.612266	7.47216	3.94449	0.000337361	0.00459762	-0.153927
FLJ45803	0.828044	6.20398	3.94132	0.000340522	0.00463061	-0.162816
PAGE4	1.66797	11.2687	3.93668	0.00034521	0.00468166	-0.175851
AQP1	-0.865891	11.0269	-3.93036	0.000351678	0.00475906	-0.193542
LOC652773	-0.913401	9.56848	-3.9297	0.000352365	0.00476127	-0.195401
FBN2	1.11444	9.36209	3.9286	0.000353511	0.00477354	-0.198494
SQSTM1	-0.741433	9.47936	-3.92269	0.000359699	0.00483883	-0.215031
PI15	1.07036	11.0197	3.91991	0.000362655	0.00487021	-0.222828
CNTNAP2	0.823132	6.55902	3.91844	0.000364226	0.00488399	-0.226948
RAI2	-0.610472	8.72487	-3.9084	0.000375116	0.00500746	-0.255012
RRAS2	-0.646486	8.89962	-3.89798	0.000386768	0.005134	-0.284146
MCOLN3	0.671482	6.97058	3.89503	0.000390127	0.00516276	-0.29238
GDF6	0.861952	7.29833	3.89025	0.000395632	0.00522398	-0.305724
RNF145	-0.718705	8.93986	-3.88952	0.000396478	0.00523238	-0.307757
PGCP	-0.704066	10.0005	-3.88865	0.000397482	0.00524286	-0.310164
COL4A6	0.807474	9.40733	3.88469	0.00040213	0.00529289	-0.321234
IL17D	0.851374	9.03879	3.88433	0.000402555	0.00529305	-0.322239
CDKN2C	-1.01699	7.95495	-3.88379	0.000403192	0.00529864	-0.323743
HOXC8	-0.676618	6.64572	-3.88202	0.000405278	0.00531768	-0.328657
RASD1	1.10157	9.60919	3.88114	0.000406328	0.00532587	-0.331119
SMS	0.760399	11.5367	3.88005	0.000407624	0.00534007	-0.334152
P76	-0.654357	7.46498	-3.87985	0.000407862	0.00534039	-0.334706
STMN2	1.39892	7.23577	3.87604	0.000412445	0.00538351	-0.345344
CD151	-0.975929	10.2444	-3.8675	0.000422872	0.00548813	-0.369105
UNC84B	-0.630029	9.16256	-3.86718	0.000423272	0.00549047	-0.370003
ESR1	0.68033	11.5713	3.86504	0.000425937	0.00551084	-0.375977
PDGFRL	-0.782437	10.4429	-3.86207	0.000429648	0.0055416	-0.384232
CMAH	-0.926919	8.99971	-3.85814	0.000434605	0.00559113	-0.395146
FRAS1	0.625213	7.09214	3.8553	0.000438229	0.00562619	-0.403047
VWCE	0.819475	6.96355	3.85386	0.000440076	0.00564701	-0.407049
ANGPTL1	-0.905269	8.52544	-3.85104	0.000443723	0.00569089	-0.4149
CART1	-0.895583	6.37879	-3.84667	0.000449416	0.00575211	-0.427026
HLA-DRB3	-0.734116	9.81227	-3.84533	0.000451184	0.00577179	-0.430761
TNFRSF12A	-1.08459	8.90235	-3.84079	0.000457195	0.00583419	-0.443349
C7orf10	0.985988	8.02528	3.82439	0.000479594	0.0060609	-0.488829
PCSK5	-0.651503	9.59763	-3.81925	0.000486834	0.00612765	-0.503073
F2RL2	1.11846	8.26046	3.81867	0.000487657	0.00613184	-0.504677
APOLD1	-1.06684	8.93894	-3.81633	0.000490983	0.00615204	-0.51114
CCND1	0.634669	12.3331	3.81298	0.000495806	0.00620005	-0.520429
OLFML1	-0.996075	9.89053	-3.81275	0.000496137	0.00620109	-0.521064
DKFZP564O0823	-0.67459	10.9221	-3.81216	0.000496986	0.00620861	-0.52269
SEMA3G	-0.60652	6.53927	-3.80839	0.000502476	0.0062678	-0.53313
PUNC	0.982684	6.50904	3.80334	0.000509907	0.00633839	-0.54708
WISP3	1.2128	6.70107	3.80203	0.00051186	0.00635951	-0.550713
GUCY1B3	-0.608694	7.57058	-3.80076	0.000513749	0.00637982	-0.554214
COL14A1	-0.929667	9.23028	-3.80039	0.000514298	0.00638022	-0.555227
LYZ	-1.07406	9.82754	-3.80011	0.00051472	0.00638022	-0.556007
PRPH	-0.908417	6.78861	-3.79643	0.000520254	0.00642372	-0.566167
LOC643319	-0.942044	10.4074	-3.79527	0.000522011	0.00644088	-0.56937
OCIAD2	-0.74879	9.28498	-3.79435	0.00052341	0.00645496	-0.571913
SLC25A4	-0.811684	9.79676	-3.7909	0.000528686	0.00650625	-0.58144
LAMB2	-0.675659	10.0271	-3.79029	0.000529629	0.00650625	-0.583133
FAT3	0.764625	7.78395	3.79027	0.000529648	0.00650625	-0.583167
TFF3	-0.925306	8.88724	-3.78498	0.000537861	0.00658085	-0.597783
CDC20	0.853204	8.08669	3.78483	0.000538086	0.00658085	-0.598182
GPIHBP1	-0.775818	7.7055	-3.78307	0.000540838	0.00660805	-0.603026
CKS2	0.87826	8.15608	3.78099	0.000544112	0.00664157	-0.608758
GAS1	-0.7052	12.4404	-3.77698	0.000550485	0.00669989	-0.619817
SBDSP	-0.991186	10.6806	-3.77514	0.000553444	0.00673249	-0.624907
CHD5	0.683446	6.08756	3.77178	0.000558858	0.00679175	-0.63415
KIF20A	0.749663	6.23905	3.7671	0.000566499	0.00686794	-0.647043
IRAK3	-0.651493	7.42084	-3.76475	0.000570363	0.00690476	-0.653497
SLC7A3	1.20144	8.40491	3.76258	0.00057396	0.00693212	-0.659465
SNAI2	0.920811	10.737	3.75662	0.000583962	0.00702523	-0.675863
NELL2	1.20858	7.03819	3.75496	0.000586772	0.00705563	-0.680418
MUC1	-0.81947	9.25263	-3.75327	0.000589647	0.00707661	-0.685057
RAMP3	-0.635675	8.42498	-3.74993	0.000595374	0.00712826	-0.694231
PTCHD1	1.30362	9.48324	3.74936	0.000596363	0.00713669	-0.695806
NEK7	-0.770656	8.21733	-3.73848	0.000615439	0.00732993	-0.725681
NT5E	-0.694231	10.2784	-3.72538	0.000639175	0.00754799	-0.761574
FRZB	-0.719671	11.2595	-3.72384	0.000642014	0.00757081	-0.765779
SEMA5A	0.982191	8.0412	3.72288	0.000643797	0.00758826	-0.768408
ADAMTS1	-0.681563	10.7458	-3.72134	0.000646664	0.00760772	-0.772621
OSBPL1A	0.649668	10.0256	3.71391	0.000660691	0.00774001	-0.792969
ADAMTS19	0.762889	8.92557	3.71181	0.000664694	0.00776751	-0.798696
FHOD3	1.0951	7.77367	3.71119	0.000665896	0.00777552	-0.800409
FKBP9	-0.588446	8.63294	-3.70866	0.000670775	0.00781427	-0.80733
MSX1	-1.11495	10.8333	-3.70213	0.000683516	0.00794421	-0.825165
EMILIN3	0.669068	6.15302	3.69846	0.000690778	0.00800631	-0.835181
FAM20A	0.634619	7.44942	3.69737	0.000692941	0.00802024	-0.838144
LOC652612	-0.791282	7.51158	-3.68234	0.000723577	0.00832292	-0.879135
MYOCD	0.777068	7.25083	3.67476	0.000739521	0.00847318	-0.89978
LOC150084	0.691878	6.54668	3.66924	0.000751329	0.0085849	-0.914782
COL23A1	1.15005	6.70703	3.66724	0.000755669	0.00862662	-0.920237
ASPM	0.765764	6.22625	3.66229	0.000766476	0.00872612	-0.933682
SORCS2	0.665011	9.56101	3.65207	0.00078929	0.00894112	-0.961448
CHRDL2	1.11574	12.0715	3.65177	0.000789952	0.00894457	-0.962241
DUSP6	-0.646138	7.74213	-3.65006	0.000793846	0.00897588	-0.966896
CKAP2	0.630506	7.58788	3.64902	0.000796212	0.00899511	-0.969713
IQGAP3	0.91279	7.38903	3.64775	0.000799128	0.00902399	-0.973173
CLEC14A	-0.623841	8.38645	-3.64191	0.000812608	0.0091391	-0.989003
FAM46B	-1.29759	9.10968	-3.63863	0.00082028	0.00919535	-0.997895
CPXM2	-1.08528	10.1108	-3.6386	0.00082035	0.00919535	-0.997975
LOC147645	0.671286	9.01029	3.63851	0.000820548	0.00919535	-0.998204
UGT8	0.655728	6.31434	3.63649	0.000825305	0.00924039	-1.00367
LOC401089	1.21364	7.73604	3.62777	0.000846159	0.00944852	-1.02728
EHD4	-0.606807	9.79739	-3.62536	0.000852017	0.00950546	-1.03381
CCNB1	0.719206	6.67737	3.62318	0.000857345	0.00956063	-1.0397
FGFRL1	0.671049	7.87883	3.62178	0.000860779	0.00959039	-1.04348
LXN	-0.723067	9.2086	-3.61829	0.000869407	0.00966072	-1.05292
GSTO2	-0.738336	7.45562	-3.61052	0.000888906	0.00983443	-1.07389
LRRC17	0.677622	8.46656	3.61034	0.00088938	0.00983443	-1.07439
NMNAT3	-0.6003	6.6544	-3.61009	0.000890002	0.00983443	-1.07505
BCL7B	-0.613988	8.34937	-3.60962	0.000891199	0.00983737	-1.07632
CTSL2	1.49319	7.41211	3.60738	0.000896907	0.00989166	-1.08236
COL16A1	0.631262	11.4092	3.60696	0.00089799	0.00989924	-1.0835
PHLDB2	0.69215	9.25431	3.60522	0.00090246	0.00993539	-1.08819
FAM13C1	-0.644591	7.98379	-3.5985	0.000919933	0.0100923	-1.10632
PTK7	0.642859	8.90992	3.59412	0.000931502	0.0101815	-1.11813
DTL	0.90682	7.71125	3.59206	0.000936979	0.0102299	-1.12367
WDR72	0.63883	5.89762	3.5915	0.000938468	0.0102417	-1.12517
CMKOR1	-0.646377	9.92816	-3.58544	0.000954802	0.0103928	-1.14148
TUBB2C	-0.716372	10.3896	-3.5843	0.000957903	0.0104175	-1.14454
AMPH	0.621688	8.46466	3.5813	0.000966127	0.010466	-1.15262
SRPX2	0.722498	9.08056	3.57998	0.00096976	0.0104963	-1.15616
RORB	0.69242	6.5375	3.5773	0.000977203	0.0105632	-1.16338
CDO1	0.700357	8.52684	3.5724	0.000990907	0.0106928	-1.17654
KANK1	0.661787	9.95825	3.57148	0.000993502	0.0107116	-1.17901
PGBD5	-1.16352	6.9321	-3.56176	0.00102133	0.0109785	-1.20509
SLC7A2	-0.620327	7.63107	-3.55464	0.00104218	0.0111595	-1.22417
CYB5R2	-0.73157	8.59847	-3.5356	0.00109998	0.0116764	-1.2751
SAMD5	0.629222	8.83113	3.51998	0.00114969	0.0120884	-1.3168
ELOVL4	0.63192	8.99162	3.51923	0.00115214	0.0121042	-1.3188
SLC4A7	0.619123	7.30028	3.51877	0.00115365	0.0121148	-1.32004
CALCRL	-0.676775	9.32505	-3.51248	0.00117433	0.0122907	-1.33679
CTGF	-0.674606	13.5045	-3.4976	0.00122471	0.0127117	-1.37638
DPP7	-0.619687	8.06559	-3.48334	0.00127494	0.013173	-1.41425
TNN	0.654543	6.19752	3.47154	0.00131799	0.013534	-1.44553
C1QR1	-0.598244	11.3601	-3.47045	0.00132201	0.0135586	-1.44839
KIF21A	0.588737	9.38382	3.46897	0.00132752	0.0136096	-1.45231
SPATA18	0.872773	7.53268	3.46688	0.00133537	0.0136732	-1.45786
CCDC141	0.672427	6.01766	3.45757	0.00137073	0.0139271	-1.48246
MCM4	0.628109	8.13682	3.45467	0.00138193	0.0140056	-1.49012
FADS3	-0.623945	9.2262	-3.44621	0.00141514	0.0142665	-1.51246
ACSL4	-0.634726	9.34733	-3.44447	0.00142207	0.014313	-1.51706
PHACTR3	0.609824	6.65423	3.44289	0.00142837	0.0143669	-1.52121
COL7A1	0.9307	8.22551	3.44119	0.00143521	0.0144024	-1.52571
CDK6	0.620946	9.28342	3.44101	0.00143592	0.0144024	-1.52618
IGSF1	0.622118	6.4291	3.43748	0.00145019	0.0144874	-1.53547
PENK	1.83617	7.49105	3.4349	0.00146071	0.014558	-1.54228
ETS1	-0.686627	10.8773	-3.43489	0.00146074	0.014558	-1.54229
GPR68	0.726019	6.82699	3.43145	0.0014749	0.0146699	-1.55137
PMEPA1	0.700072	9.84998	3.42127	0.00151749	0.0149863	-1.57813
SRPK3	0.703134	6.29584	3.41943	0.00152532	0.0150399	-1.58297
SNX10	-0.78957	9.7515	-3.41786	0.00153201	0.0150907	-1.58708
C1orf51	0.662915	7.6003	3.41626	0.00153888	0.0151319	-1.59129
MKX	-1.00472	7.5242	-3.41013	0.00156548	0.0153332	-1.60739
JPH3	0.985964	6.56753	3.40814	0.00157419	0.0153825	-1.61261
FLJ20035	-0.60397	8.42481	-3.40014	0.00160973	0.0156503	-1.63358
DLX5	-0.714513	6.7493	-3.39765	0.00162094	0.0157348	-1.6401
DSC2	0.632074	7.06319	3.3945	0.00163521	0.0158549	-1.64833
AK3L2	-0.621578	7.38594	-3.3887	0.00166185	0.0160449	-1.66351
ATBF1	0.71176	10.2873	3.38673	0.00167103	0.0161211	-1.66868
LGALS2	-0.639126	7.19166	-3.38361	0.00168558	0.0162427	-1.67682
HOPX	1.14795	9.27661	3.38321	0.00168746	0.0162483	-1.67787
DMRT3	0.593463	6.24301	3.38277	0.00168953	0.0162619	-1.67902
VGLL3	-0.693828	8.53866	-3.38258	0.00169044	0.0162645	-1.67953
PDLIM3	-1.14969	11.8709	-3.3807	0.00169928	0.0163125	-1.68443
COL2A1	0.783422	6.4643	3.37946	0.00170514	0.0163556	-1.68765
LOC139886	0.727682	9.02174	3.37674	0.00171809	0.0164483	-1.69476
HOXB2	-0.742714	8.88264	-3.37571	0.00172306	0.0164807	-1.69747
GAL3ST3	1.01875	8.4006	3.36547	0.00177277	0.0168494	-1.72416
WNT4	0.773873	6.66387	3.35805	0.00180968	0.0171416	-1.74349
COL4A2	0.929368	10.7021	3.35625	0.00181874	0.0171969	-1.74818
GJB2	1.36364	7.46618	3.34337	0.00188484	0.0176929	-1.78165
CBLN4	0.848035	6.6222	3.34167	0.0018937	0.0177428	-1.78605
PRLR	0.73089	8.63326	3.33568	0.00192536	0.0179321	-1.80159
MAOB	-0.617806	10.0948	-3.33019	0.00195483	0.018166	-1.81583
IL10RB	-0.655184	9.0092	-3.32528	0.00198153	0.01838	-1.82854
SOCS3	-0.656952	7.20046	-3.32207	0.00199923	0.0184868	-1.83687
TRIM9	0.830744	8.36383	3.32051	0.00200784	0.018537	-1.8409
NRXN3	-0.667295	8.6876	-3.31692	0.00202783	0.0186848	-1.85018
STX1A	0.617202	8.37758	3.31542	0.00203626	0.0187418	-1.85406
GPR161	-0.701187	8.69765	-3.31121	0.00206004	0.0189259	-1.86494
ALDH1B1	-0.829966	8.37602	-3.29648	0.00214538	0.0195806	-1.90294
MX1	-0.72302	11.1028	-3.2921	0.00217143	0.0197823	-1.91424
TUBE1	0.67333	9.30129	3.29093	0.00217838	0.0198156	-1.91723
SOAT2	0.653482	6.4747	3.28887	0.00219079	0.0198719	-1.92255
EPYC	1.07815	6.34923	3.28232	0.00223058	0.0201816	-1.93939
CYP1B1	0.751128	11.3906	3.27971	0.00224665	0.0202977	-1.9461
TIAM1	-0.683159	7.33916	-3.27654	0.00226627	0.020416	-1.95423
FABP4	-0.788886	9.58746	-3.27392	0.00228266	0.0205268	-1.96098
TEX15	-0.959444	7.95476	-3.26851	0.00231679	0.0207888	-1.97485
SSFA2	-0.604397	8.47498	-3.2652	0.00233792	0.0209035	-1.98334
SMOC2	0.829646	12.2941	3.24685	0.0024584	0.0218017	-2.03031
MYO1C	-0.775256	9.05031	-3.24288	0.00248523	0.0219929	-2.04045
OLR1	0.749092	6.43953	3.23834	0.00251627	0.0222204	-2.05204
CRABP1	0.588537	5.89615	3.22901	0.00258121	0.0226262	-2.07583
C20orf50	-0.993113	9.36245	-3.22669	0.00259761	0.0227461	-2.08175
SERP2	-0.656253	8.73098	-3.22472	0.00261161	0.0228448	-2.08677
SH3BGRL3	-0.664774	9.53928	-3.22279	0.00262541	0.0229494	-2.09169
KLK11	0.795364	6.25771	3.21953	0.00264884	0.0231219	-2.09998
SLCO2A1	-0.978106	11.0196	-3.21498	0.00268183	0.0233692	-2.11153
CLDN11	-0.683099	6.68185	-3.21442	0.00268598	0.0233961	-2.11297
HHATL	0.67964	6.3703	3.20745	0.0027374	0.0237378	-2.13066
COL11A1	0.690717	6.87612	3.19901	0.00280093	0.0241881	-2.15206
HLA-F	-0.653846	9.47207	-3.1983	0.00280636	0.0242266	-2.15387
NXPH2	0.600187	6.2841	3.197	0.0028163	0.0242873	-2.15716
ART5	0.599001	7.84539	3.19235	0.00285213	0.0245456	-2.16895
C10orf107	-1.01181	7.31424	-3.19163	0.00285765	0.0245846	-2.17075
MPPED2	0.659648	8.9617	3.18993	0.00287088	0.0246645	-2.17506
RAB3C	0.811323	6.40011	3.17556	0.00298494	0.0254436	-2.21137
C20orf27	0.613491	9.98473	3.16933	0.00303577	0.0257891	-2.2271
GP1BB	0.590798	10.4969	3.1624	0.0030932	0.0260911	-2.24456
AOC3	-0.646807	9.72673	-3.16115	0.00310368	0.0261259	-2.24771
CORIN	-1.20138	8.01904	-3.1598	0.00311504	0.0261797	-2.25111
FAM3C	-0.679563	9.57063	-3.15348	0.00316865	0.0265664	-2.26699
OXTR	-1.35547	8.08995	-3.13326	0.00334626	0.0278041	-2.31774
CRMP1	0.888658	9.43308	3.11737	0.00349239	0.0287184	-2.35748
CYTL1	-0.653514	7.82155	-3.11359	0.00352798	0.0289394	-2.3669
CTHRC1	0.589461	10.8517	3.10697	0.00359128	0.0293624	-2.38343
ANXA3	-0.734917	7.34215	-3.09684	0.00369015	0.0300237	-2.40865
SNF1LK	-0.688028	7.62614	-3.09586	0.00369988	0.0300931	-2.4111
ZCCHC12	1.06511	12.4262	3.08727	0.00378593	0.0307131	-2.43244
PTHR1	0.625143	9.47096	3.07808	0.0038801	0.031345	-2.45525
RAP2C	-0.642022	10.3634	-3.07698	0.00389144	0.0314098	-2.45795
EDIL3	-0.781241	8.17724	-3.07555	0.00390641	0.0315067	-2.46152
CYBA	-0.751982	10.1149	-3.07139	0.00394996	0.0317659	-2.4718
HSPA6	-0.593853	7.92722	-3.05855	0.00408749	0.0326308	-2.50354
NAT2	0.648799	7.17224	3.05109	0.00416951	0.0331482	-2.52196
PNMA2	0.758501	7.57011	3.04925	0.00419	0.0332747	-2.5265
VAV3	0.673604	7.43456	3.04795	0.00420451	0.0333312	-2.5297
CPA4	-0.667849	6.21683	-3.04338	0.00425592	0.0336429	-2.54097
COL21A1	-0.676913	8.88974	-3.03704	0.00432817	0.0340313	-2.55656
LUZP2	0.812608	6.29027	3.03687	0.00433014	0.0340349	-2.55698
ECHDC3	-0.59271	7.58142	-3.03643	0.00433514	0.0340541	-2.55805
CCDC80	-0.666796	10.3553	-3.03163	0.00439074	0.0344044	-2.56985
AMICA1	-0.595908	8.37748	-3.01415	0.00459886	0.0357332	-2.61272
LY6G6D	1.11997	6.32538	3.00343	0.00473108	0.0364924	-2.63894
WNT2	0.682838	7.49599	3.00087	0.00476312	0.0367225	-2.64518
C10orf32	-0.671867	10.0287	-3.00078	0.00476432	0.0367225	-2.64541
OSTN	0.836712	5.96409	2.99191	0.00487708	0.0373835	-2.66703
LOC400721	-0.625623	7.18713	-2.98931	0.00491064	0.0375612	-2.67337
CXCL13	1.31173	6.84752	2.98523	0.00496372	0.0378747	-2.68331
LOC653879	-0.841119	7.01705	-2.9782	0.00505651	0.0384304	-2.70042
HECW2	-0.635503	7.44036	-2.97361	0.00511779	0.0387901	-2.71154
HSD17B6	0.753606	10.9915	2.96828	0.00519006	0.0392073	-2.72449
PLA2G4C	-0.600511	10.1887	-2.96191	0.00527763	0.0397653	-2.73994
ENC1	0.616743	8.24308	2.96188	0.005278	0.0397653	-2.74
METTL7A	-0.595585	8.94438	-2.96085	0.00529229	0.0398037	-2.7425
AKNA	-0.588374	9.22135	-2.95766	0.00533668	0.0399873	-2.75021
FAM181B	0.640714	7.88913	2.94832	0.00546902	0.0407198	-2.7728
UCP2	-0.605936	7.06261	-2.943	0.00554562	0.0411972	-2.78563
SULF1	0.890496	11.5145	2.94004	0.00558879	0.0414241	-2.79278
APOA1	-0.68533	7.18509	-2.93922	0.00560081	0.0414841	-2.79476
LOC440132	-0.6214	6.62064	-2.93494	0.00566377	0.0418143	-2.80507
TGFBI	0.642229	12.135	2.92055	0.00588054	0.0430386	-2.83967
CAV1	-0.719602	10.6602	-2.91661	0.0059412	0.0433638	-2.84912
VSNL1	0.70345	6.45533	2.91547	0.00595889	0.0434676	-2.85186
TAC3	0.635057	6.35579	2.91356	0.00598853	0.0436076	-2.85643
KIAA1622	0.665508	6.51751	2.91134	0.00602333	0.0438227	-2.86177
CITED1	0.856104	7.02242	2.90208	0.00617016	0.0447479	-2.88393
DIO2	1.02562	8.11171	2.89401	0.00630072	0.0454709	-2.9032
P704P	-0.700877	8.80835	-2.88915	0.00638074	0.0458668	-2.91481
HLA-DRB4	-0.937781	10.9564	-2.8854	0.006443	0.0461914	-2.92373
SFRP4	1.3117	11.5004	2.8797	0.00653887	0.0467315	-2.93731
LRRN1	0.658922	7.14557	2.87797	0.00656819	0.0468269	-2.94143
FREM1	0.632767	8.98515	2.87166	0.00667633	0.047349	-2.95643
CD302	-0.655427	9.51381	-2.86951	0.00671352	0.0475185	-2.96154
FAIM3	-0.711613	7.86773	-2.85854	0.00690655	0.0486272	-2.98757
CNTN1	-0.741112	7.44769	-2.85778	0.00691999	0.0486635	-2.98935
LILRB3	-0.632981	7.39214	-2.84136	0.00721904	0.0504688	-3.02818
SPON1	-0.719086	11.8824	-2.8213	0.00760057	0.0525346	-3.0754
FLJ23191	0.59282	7.31715	2.81984	0.0076292	0.0526743	-3.07884
NDUFA4L2	-0.81718	8.36262	-2.80933	0.00783713	0.0536953	-3.10347
ZNF533	0.939943	6.81125	2.8015	0.00799569	0.0545725	-3.12181
CD46	-0.711304	10.9441	-2.79286	0.00817391	0.0554563	-3.14198
FAM65B	-0.719941	9.65652	-2.77372	0.00858215	0.0574784	-3.18655
LEFTY2	1.03436	11.505	2.75308	0.00904371	0.0598175	-3.23439
IGJ	-1.12629	7.87873	-2.75187	0.00907148	0.0599853	-3.23719
SLC2A5	0.728176	7.67041	2.73494	0.00946805	0.0621318	-3.27622
SLIT2	-0.613397	10.6609	-2.70938	0.0100976	0.0649021	-3.33488
KCNK12	-0.729331	6.74659	-2.68607	0.0107055	0.0678683	-3.38806
GUCY1A3	-0.655986	10.8811	-2.6851	0.0107312	0.0679727	-3.39024
GRP	0.706245	7.17182	2.6655	0.0112694	0.0706168	-3.4347
PLAC1	0.817341	7.00111	2.66532	0.0112744	0.0706168	-3.4351
GNA14	-0.670773	9.37051	-2.66013	0.0114211	0.0712859	-3.44684
DDR2	-0.653753	9.43487	-2.65338	0.0116146	0.0722057	-3.46208
LY6E	-0.683871	11.1611	-2.64592	0.0118319	0.0731569	-3.4789
CLCNKA	-0.608237	7.65458	-2.63174	0.0122553	0.0751066	-3.51076
LZTS1	0.614199	7.36082	2.62903	0.0123378	0.0754724	-3.51684
MT1F	0.661681	8.47614	2.62775	0.0123768	0.0755555	-3.5197
SYT1	-1.03714	8.81518	-2.62751	0.0123843	0.0755643	-3.52025
FZD1	0.76606	8.45669	2.61499	0.0127732	0.0773715	-3.54824
HS3ST3A1	0.678269	7.62289	2.60261	0.0131691	0.0792904	-3.57586
HEYL	-0.596032	10.7734	-2.59654	0.013367	0.0802116	-3.58934
CCL19	-0.685884	8.05241	-2.59474	0.0134263	0.0803905	-3.59334
ADAMTSL5	-0.617046	7.92631	-2.58292	0.0138217	0.0821522	-3.61956
APOD	-0.807654	11.7502	-2.57884	0.0139607	0.0828216	-3.6286
FHIT	0.643386	7.04715	2.57334	0.0141499	0.0836268	-3.64075
PTPRD	0.587085	7.04155	2.56949	0.0142838	0.0842791	-3.64925
LINGO1	0.653218	7.59703	2.5689	0.0143044	0.0843605	-3.65055
VPS37D	0.659028	9.58902	2.5679	0.0143393	0.0845064	-3.65274
C1orf24	-0.639428	11.5641	-2.54648	0.0151083	0.0878396	-3.69984
ZBTB16	-0.656281	9.20657	-2.54212	0.0152697	0.0886335	-3.7094
PCSK1N	0.708493	8.3282	2.53207	0.0156471	0.0904468	-3.73138
EFCAB1	0.664053	8.84412	2.52405	0.0159541	0.0917139	-3.74886
C1orf198	-0.613054	10.2364	-2.52026	0.0161014	0.0922847	-3.75713
SEPP1	-0.672315	12.3276	-2.5074	0.0166098	0.0944629	-3.78506
PPM1K	-0.721601	10.3853	-2.49871	0.0169618	0.0959634	-3.80389
C8orf4	-0.740938	9.87634	-2.4825	0.0176363	0.098952	-3.83888
MASP1	-0.629827	8.04417	-2.47606	0.0179107	0.100133	-3.85272
MSLN	-1.01134	9.44749	-2.46624	0.0183373	0.102104	-3.8738
FLJ90231	0.686063	6.79675	2.44545	0.0192708	0.105985	-3.91823
TSPAN8	-0.793425	7.29513	-2.43745	0.0196409	0.107525	-3.93524
SCG5	0.834853	8.129	2.42508	0.0202268	0.109915	-3.96149
C3	-0.812496	8.23603	-2.41644	0.0206453	0.111512	-3.97976
CLDN10	-0.748792	6.45066	-2.39235	0.0218536	0.116678	-4.03045
LTBP2	0.603212	9.52766	2.37549	0.022737	0.119912	-4.0657
THBS1	-0.845063	11.1932	-2.36622	0.0232364	0.121852	-4.08501
TRIM63	0.611794	7.35423	2.33903	0.0247588	0.127643	-4.14132
CADPS2	-0.663271	9.61824	-2.3273	0.0254425	0.130044	-4.16545
DES	-0.744617	12.1532	-2.32457	0.0256044	0.130579	-4.17106
HSPA2	-0.930299	10.5571	-2.3219	0.0257636	0.131096	-4.17655
PAM	-0.611298	11.2249	-2.31903	0.0259351	0.131664	-4.18242
HSPB6	-0.911719	10.7069	-2.31896	0.0259395	0.131664	-4.18257
C10orf122	0.775938	6.42159	2.3165	0.0260876	0.1321	-4.1876
LGALS3BP	-0.666472	10.3285	-2.31547	0.0261497	0.132308	-4.18971
PLS3	-0.632238	11.0272	-2.31346	0.0262718	0.132737	-4.19383
THY1	-0.667675	11.4773	-2.31079	0.0264346	0.133237	-4.19929
CES1	-0.663778	7.38122	-2.30888	0.0265513	0.133637	-4.20318
SOCS1	0.592235	7.18431	2.26886	0.0291107	0.142759	-4.28438
GLI3	-0.585225	9.35386	-2.25646	0.0299476	0.145701	-4.30933
FGF9	-0.735226	7.49152	-2.22376	0.0322575	0.153647	-4.37459
FKSG30	-0.737289	13.3564	-2.21259	0.0330827	0.156209	-4.39673
SILV	0.617231	7.0068	2.18859	0.0349187	0.162428	-4.44399
MLPH	-0.625669	8.92129	-2.17582	0.0359315	0.165906	-4.46896
TACR2	0.879198	9.43662	2.15954	0.0372618	0.170135	-4.50067
C7	-0.949754	10.76	-2.12812	0.0399515	0.178464	-4.5613
FLNA	-0.690211	11.2133	-2.12367	0.0403456	0.179405	-4.56982
LOC399942	-0.614572	10.0365	-2.11991	0.0406818	0.180548	-4.57702
ZMAT3	0.690374	11.2054	2.09658	0.0428225	0.187161	-4.62146
WFDC1	0.874543	9.66947	2.0788	0.0445197	0.192348	-4.65507
IGF2BP2	-0.723645	8.50642	-2.04722	0.0476804	0.201295	-4.7142
LOC401101	0.73424	9.3544	2.02565	0.0499501	0.208174	-4.75417
